# Supplementary material for: Genetic association of lipids characteristics and lipid lowering drug target genes with sepsis
Source: PLoS One. 2025 Sep 11;20(9):e0331023. doi: 10.1371/journal.pone.0331023 (PMC12425328; doi:10.1371/journal.pone.0331023)
Supplement: S2 File — (XLSX) [file pone.0331023.s002.xlsx]

## Sheet: Supplementary table1-10
Supplementary Table 1. Conditional F statistics from univariable MR.
trait	SNP	A1	A2	eaf	beta	se	p-value	R2	F	Outcome
ApoA-I	rs4503294	C	T	0.565618	-0.0130681	0.00198586	4.68633e-11	8.3917e-05	43.304	sepsis
ApoA-I	rs471760	G	A	0.333126	-0.018276	0.00207491	1.27293e-18	0.000148404	84.6964	sepsis
ApoA-I	rs10917383	A	G	0.875246	0.0203915	0.00296088	5.69921e-12	9.08057e-05	105.439	sepsis
ApoA-I	rs2999141	A	C	0.275749	-0.0121341	0.00222468	4.91627e-08	5.88096e-05	37.3351	sepsis
ApoA-I	rs34397747	T	C	0.084314	-0.0393293	0.00355947	2.21174e-28	0.000238841	392.225	sepsis
ApoA-I	rs3768321	G	T	0.196773	-0.0422764	0.00246498	6.1984e-66	0.000564976	453.209	sepsis
ApoA-I	rs4660586	C	T	0.73925	0.0125868	0.00223611	1.81381e-08	6.10768e-05	40.1729	sepsis
ApoA-I	rs199717562	A	G	0.195044	0.015199	0.00261841	6.44938e-09	7.25379e-05	58.5778	sepsis
ApoA-I	rs57274629	A	G	0.35757	0.0150043	0.0020611	3.34431e-13	0.00010343	57.0866	sepsis
ApoA-I	rs35628716	G	T	0.18378	0.0245559	0.00252915	2.75622e-22	0.000180904	152.902	sepsis
ApoA-I	rs140584594	A	G	0.729711	0.035674	0.00219152	1.40955e-59	0.000502011	322.705	sepsis
ApoA-I	rs12045101	C	T	0.240915	-0.0148797	0.00229453	8.88157e-11	8.0979e-05	56.1424	sepsis
ApoA-I	rs75246752	G	C	0.012875	0.0496761	0.00867089	1.00985e-08	6.27255e-05	625.745	sepsis
ApoA-I	rs267738	T	G	0.219299	0.0343761	0.00236534	7.45853e-48	0.000404636	299.651	sepsis
ApoA-I	rs9426827	T	C	0.478096	0.0170728	0.00195828	2.82502e-18	0.000145461	73.9115	sepsis
ApoA-I	rs1771591	G	A	0.487444	-0.012735	0.00204183	4.45894e-10	8.1039e-05	41.1245	sepsis
ApoA-I	rs10798615	T	G	0.533322	-0.0153188	0.00196392	6.18512e-15	0.000116812	59.5048	sepsis
ApoA-I	rs61805076	T	C	0.333426	-0.015348	0.00207699	1.47338e-13	0.000104708	59.7319	sepsis
ApoA-I	rs10752898	T	C	0.55762	0.0125396	0.00196775	1.85902e-10	7.75767e-05	39.8722	sepsis
ApoA-I	rs3747973	A	G	0.592553	0.0148472	0.00199494	9.88503e-14	0.000106443	55.8974	sepsis
ApoA-I	rs12031785	C	T	0.564005	-0.0119273	0.00197334	1.50135e-09	6.99647e-05	36.0734	sepsis
ApoA-I	rs2642438	A	G	0.702624	0.0291285	0.00213949	3.27518e-42	0.000354564	215.149	sepsis
ApoA-I	rs76962725	G	A	0.037263	-0.0297678	0.00523466	1.29538e-08	6.35783e-05	224.696	sepsis
ApoA-I	rs2281718	A	T	0.612432	0.0534461	0.00201142	1.45634e-155	0.00135603	724.327	sepsis
ApoA-I	rs557933	A	C	0.520257	0.0190421	0.00196414	3.17013e-22	0.000181003	91.9459	sepsis
ApoA-I	rs72761606	T	C	0.131378	-0.0161075	0.0029005	2.80242e-08	5.92161e-05	65.7899	sepsis
ApoA-I	rs62114506	G	C	0.262092	0.0140502	0.00222524	2.71887e-10	7.63574e-05	50.0573	sepsis
ApoA-I	rs13402475	C	G	0.815145	-0.0240101	0.00257281	1.03649e-20	0.000173734	146.181	sepsis
ApoA-I	rs35135293	C	T	0.518821	-0.0217004	0.00196743	2.74412e-28	0.00023512	119.409	sepsis
ApoA-I	rs676210	G	A	0.205092	0.0600946	0.00242305	8.69695e-136	0.00117752	915.743	sepsis
ApoA-I	rs111471249	C	T	0.037917	0.0305152	0.00512712	2.65334e-09	6.79374e-05	236.121	sepsis
ApoA-I	rs848638	C	T	0.360027	-0.0111631	0.00204047	4.47889e-08	5.74244e-05	31.5989	sepsis
ApoA-I	rs62135193	C	T	0.541376	-0.0108289	0.00197527	4.19979e-08	5.8231e-05	29.7352	sepsis
ApoA-I	rs17326656	G	T	0.238733	-0.0181882	0.00230557	3.05085e-15	0.000120243	83.8846	sepsis
ApoA-I	rs2540951	A	G	0.376251	0.01211	0.00201943	2.01316e-09	6.88344e-05	37.187	sepsis
ApoA-I	rs6705285	G	T	0.609051	0.0111578	0.00197677	1.657e-08	5.92872e-05	31.5689	sepsis
ApoA-I	rs4599108	C	T	0.487598	0.0140463	0.00198176	1.3627e-12	9.85886e-05	50.0296	sepsis
ApoA-I	rs11691486	T	C	0.240048	0.0141328	0.00230186	8.26616e-10	7.28737e-05	50.6476	sepsis
ApoA-I	rs13024140	G	C	0.415283	-0.0115424	0.00198701	6.28737e-09	6.47012e-05	33.7827	sepsis
ApoA-I	rs13012321	A	G	0.410283	-0.011263	0.0019947	1.63782e-08	6.13854e-05	32.167	sepsis
ApoA-I	rs1446585	A	G	0.244189	0.0185954	0.00223649	9.21038e-17	0.000127638	87.6827	sepsis
ApoA-I	rs75265117	C	G	0.11993	0.0316195	0.00301917	1.15049e-25	0.00021105	253.52	sepsis
ApoA-I	rs12987470	A	T	0.294649	0.012042	0.00215213	2.2013e-08	6.0275e-05	36.7705	sepsis
ApoA-I	rs72926946	C	A	0.296458	-0.0154139	0.00214215	6.22196e-13	9.91079e-05	60.2459	sepsis
ApoA-I	rs1047891	C	A	0.315663	-0.0256666	0.00210473	3.31628e-34	0.000284617	167.047	sepsis
ApoA-I	rs78058190	G	A	0.050441	-0.0662337	0.00504914	2.60322e-39	0.000420236	1112.4	sepsis
ApoA-I	rs2943645	C	T	0.646764	-0.0338732	0.00204772	1.83123e-61	0.000524268	290.948	sepsis
ApoA-I	rs10170658	G	T	0.222908	-0.0132874	0.00235794	1.74883e-08	6.11657e-05	44.7696	sepsis
ApoA-I	rs59104589	C	T	0.358199	0.0170163	0.00204114	7.64153e-17	0.000133133	73.4231	sepsis
ApoA-I	rs2972166	G	A	0.274658	0.0149974	0.00220729	1.087e-11	8.96184e-05	57.0341	sepsis
ApoA-I	rs6772763	T	C	0.565136	0.0128955	0.00198642	8.48002e-11	8.17359e-05	42.1676	sepsis
ApoA-I	rs4441609	T	C	0.625576	0.0110807	0.00202443	4.41255e-08	5.75186e-05	31.1342	sepsis
ApoA-I	rs4676609	C	T	0.196448	0.0149357	0.00247368	1.56185e-09	7.04276e-05	56.5658	sepsis
ApoA-I	rs6765484	C	T	0.472703	0.0204373	0.00196501	2.46355e-25	0.000208219	105.913	sepsis
ApoA-I	rs13326165	A	G	0.795376	-0.0195454	0.00242685	8.02527e-16	0.000124351	96.8706	sepsis
ApoA-I	rs1852922	G	A	0.69011	0.0123581	0.00212826	6.37282e-09	6.5322e-05	38.7263	sepsis
ApoA-I	rs17008972	G	A	0.124198	0.0192616	0.00298016	1.02459e-10	8.07115e-05	94.0779	sepsis
ApoA-I	rs73216701	A	G	0.429931	0.0164708	0.00198166	9.44063e-17	0.00013298	68.7911	sepsis
ApoA-I	rs3732356	G	T	0.93378	-0.0367324	0.00398002	2.72661e-20	0.000166864	342.138	sepsis
ApoA-I	rs34642857	T	C	0.250631	-0.0133464	0.00227583	4.50733e-09	6.69097e-05	45.168	sepsis
ApoA-I	rs9647335	A	T	0.191878	0.0316374	0.00249696	8.63095e-37	0.000310409	253.807	sepsis
ApoA-I	rs6807935	A	G	0.343276	-0.0126887	0.00206633	8.21618e-10	7.25923e-05	40.826	sepsis
ApoA-I	rs35650976	C	T	0.300228	0.0151015	0.00215138	2.22747e-12	9.58248e-05	57.8286	sepsis
ApoA-I	rs1086056	T	G	0.844669	-0.0188503	0.00271238	3.65994e-12	9.32419e-05	90.103	sepsis
ApoA-I	rs9817452	G	T	0.387699	0.0174889	0.00202187	5.1561e-18	0.000145216	77.5582	sepsis
ApoA-I	rs73052033	T	C	0.185091	-0.0184412	0.00253065	3.16605e-13	0.000102589	86.2345	sepsis
ApoA-I	rs1400362	T	C	0.741488	0.0125215	0.00226712	3.33096e-08	6.01073e-05	39.7572	sepsis
ApoA-I	rs78359342	G	T	0.267465	-0.0132455	0.00222854	2.78868e-09	6.87483e-05	44.4876	sepsis
ApoA-I	rs13108218	A	G	0.614914	-0.01333	0.00203151	5.32257e-11	8.41516e-05	45.0571	sepsis
ApoA-I	rs1395221	G	T	0.397633	-0.0132838	0.00201044	3.91104e-11	8.45314e-05	44.7453	sepsis
ApoA-I	rs6448429	C	T	0.166112	-0.0222015	0.0026563	6.3761e-17	0.000136554	124.988	sepsis
ApoA-I	rs1055582	C	T	0.505137	0.0155609	0.00196562	2.44221e-15	0.000121058	61.4005	sepsis
ApoA-I	rs2159935	G	A	0.490312	0.0114396	0.00196234	5.55701e-09	6.54077e-05	33.1837	sepsis
ApoA-I	rs1718859	T	C	0.584514	0.011619	0.00199695	5.94232e-09	6.55721e-05	34.2326	sepsis
ApoA-I	rs976002	A	G	0.24529	0.0230909	0.00228117	4.39534e-24	0.000197411	135.202	sepsis
ApoA-I	rs989075	A	T	0.475228	0.0188129	0.00198192	2.26079e-21	0.000176528	89.7458	sepsis
ApoA-I	rs10489044	A	G	0.199084	-0.0183462	0.00246586	1.00623e-13	0.000107336	85.3483	sepsis
ApoA-I	rs28824216	C	T	0.021793	0.0378245	0.00674912	2.09026e-08	6.09992e-05	362.785	sepsis
ApoA-I	rs1789896	G	A	0.513472	0.0149273	0.00195991	2.61012e-14	0.000111331	56.5022	sepsis
ApoA-I	rs13107325	C	T	0.074994	-0.071753	0.00372931	1.70258e-82	0.000714301	1305.52	sepsis
ApoA-I	rs148827772	A	G	0.022589	-0.057089	0.00700743	3.73298e-16	0.000143916	826.433	sepsis
ApoA-I	rs72729623	C	T	0.143413	-0.0153324	0.0028013	4.41692e-08	5.77578e-05	59.6105	sepsis
ApoA-I	rs10023962	T	G	0.816753	0.0176607	0.00254251	3.75343e-12	9.33627e-05	79.0895	sepsis
ApoA-I	rs7700617	C	A	0.497345	-0.0127352	0.00196898	9.93628e-11	8.10904e-05	41.1258	sepsis
ApoA-I	rs62369502	T	C	0.076477	-0.0214152	0.00369565	6.84415e-09	6.47818e-05	116.291	sepsis
ApoA-I	rs116006942	G	A	0.060786	-0.0283109	0.00415365	9.36696e-12	9.15178e-05	203.24	sepsis
ApoA-I	rs3936511	A	G	0.192036	-0.0221066	0.00249124	7.07337e-19	0.000151652	123.921	sepsis
ApoA-I	rs2544654	G	T	0.715237	0.0128434	0.00217845	3.73187e-09	6.71929e-05	41.8276	sepsis
ApoA-I	rs1422004	G	C	0.407654	0.0109685	0.00199916	4.09849e-08	5.81021e-05	30.5068	sepsis
ApoA-I	rs1540687	A	T	0.674487	0.0116627	0.00209933	2.76915e-08	5.97269e-05	34.4906	sepsis
ApoA-I	rs3749748	C	T	0.247259	0.0220635	0.00228295	4.26827e-22	0.000181208	123.439	sepsis
ApoA-I	rs188502504	T	C	0.036433	-0.0291118	0.00525498	3.02731e-08	5.95038e-05	214.902	sepsis
ApoA-I	rs254559	C	A	0.40484	-0.0170773	0.0020013	1.42473e-17	0.000140535	73.9505	sepsis
ApoA-I	rs286965	T	C	0.632207	-0.0160285	0.00203382	3.24817e-15	0.000119475	65.1461	sepsis
ApoA-I	rs1122080	G	A	0.187221	-0.0167087	0.00253707	4.52365e-11	8.49654e-05	70.7926	sepsis
ApoA-I	rs55801554	C	A	0.247289	0.0137251	0.00227815	1.69456e-09	7.01284e-05	47.7676	sepsis
ApoA-I	rs351862	C	T	0.114501	0.0184158	0.00309396	2.64598e-09	6.87715e-05	85.9971	sepsis
ApoA-I	rs62405458	C	T	0.18267	-0.0147906	0.00254902	6.53469e-09	6.5323e-05	55.4721	sepsis
ApoA-I	rs138354839	C	A	0.015103	-0.0671387	0.00865796	8.86479e-15	0.0001341	1143.01	sepsis
ApoA-I	rs2395158	A	G	0.16935	-0.0344264	0.00261038	1.02509e-39	0.000333439	300.529	sepsis
ApoA-I	rs59894631	A	C	0.666597	0.0234027	0.00245486	1.52491e-21	0.000243442	138.878	sepsis
ApoA-I	rs75104038	G	A	0.06109	-0.0391467	0.00409914	1.29723e-21	0.000175798	388.591	sepsis
ApoA-I	rs11754773	A	G	0.093405	-0.0400977	0.00338901	2.67712e-32	0.000272303	407.701	sepsis
ApoA-I	rs9471972	G	A	0.53516	0.0268788	0.00196789	1.79177e-42	0.000359449	183.199	sepsis
ApoA-I	rs78807370	G	A	0.14785	0.0159362	0.00276835	8.58403e-09	6.39937e-05	64.398	sepsis
ApoA-I	rs3798233	A	C	0.402016	0.0179824	0.00199898	2.34544e-19	0.000155474	81.997	sepsis
ApoA-I	rs1406982	T	A	0.313873	-0.0142625	0.00211146	1.43028e-11	8.76153e-05	51.5815	sepsis
ApoA-I	rs72959041	G	A	0.049126	-0.0360896	0.00459848	4.2219e-15	0.000121683	330.268	sepsis
ApoA-I	rs2982521	A	T	0.628351	0.0152066	0.00202796	6.45664e-14	0.000108001	58.6364	sepsis
ApoA-I	rs6557267	C	T	0.403524	-0.0118925	0.00200039	2.76304e-09	6.8083e-05	35.8632	sepsis
ApoA-I	rs41272086	G	A	0.105579	-0.037348	0.00319457	1.41561e-31	0.000263442	353.702	sepsis
ApoA-I	rs9347737	A	G	0.428349	-0.0111198	0.00200525	2.93378e-08	6.05554e-05	31.3543	sepsis
ApoA-I	rs10271082	G	C	0.407793	-0.0190331	0.00199937	1.73933e-21	0.00017497	91.859	sepsis
ApoA-I	rs10281161	C	T	0.225596	0.0178307	0.00234763	3.07337e-14	0.000111088	80.6194	sepsis
ApoA-I	rs35745599	C	T	0.238631	0.0284306	0.0022991	3.99365e-35	0.000293714	204.963	sepsis
ApoA-I	rs17138358	G	C	0.398512	-0.0261653	0.00200552	6.64112e-39	0.000328208	173.602	sepsis
ApoA-I	rs76456334	T	C	0.039627	-0.0367073	0.0051179	7.37285e-13	0.000102557	341.671	sepsis
ApoA-I	rs2726112	A	G	0.453816	-0.0138549	0.00196994	2.0191e-12	9.51602e-05	48.6754	sepsis
ApoA-I	rs55812947	T	C	0.129001	-0.0160846	0.00292874	3.97438e-08	5.81382e-05	65.6029	sepsis
ApoA-I	rs34767118	A	G	0.325924	0.0169225	0.00210261	8.39311e-16	0.00012583	72.6159	sepsis
ApoA-I	rs17883513	A	G	0.034361	0.029944	0.00538771	2.73142e-08	5.95018e-05	227.364	sepsis
ApoA-I	rs55710224	G	A	0.498535	0.0121553	0.00196433	6.09272e-10	7.3875e-05	37.4657	sepsis
ApoA-I	rs150483923	C	A	0.225932	0.0197365	0.0023555	5.34244e-17	0.000136247	98.7741	sepsis
ApoA-I	rs1364422	C	T	0.280152	-0.0270149	0.00218968	5.69846e-35	0.000294355	185.059	sepsis
ApoA-I	rs11973318	T	C	0.144148	-0.0161986	0.00280834	8.02017e-09	6.47429e-05	66.5362	sepsis
ApoA-I	rs6467595	C	T	0.772481	0.0145884	0.0023477	5.16816e-10	7.48085e-05	53.9657	sepsis
ApoA-I	rs6977416	G	A	0.334458	-0.0157606	0.00209756	5.7445e-14	0.000110584	62.9866	sepsis
ApoA-I	rs4725969	C	T	0.339656	0.0124013	0.00208426	2.68179e-09	6.89881e-05	38.9975	sepsis
ApoA-I	rs49675	G	A	0.09805	0.0212458	0.00330763	1.33378e-10	7.98374e-05	114.459	sepsis
ApoA-I	rs9987289	A	G	0.908733	0.0852351	0.00339983	1.04622e-138	0.00120508	1842.21	sepsis
ApoA-I	rs59347135	C	G	0.046207	-0.0805948	0.00478788	1.39629e-63	0.00057254	1647.09	sepsis
ApoA-I	rs139915535	A	G	0.018063	-0.143668	0.00735985	7.35059e-85	0.00073219	5233.87	sepsis
ApoA-I	rs326	A	G	0.293968	0.0827185	0.00214788	0	0.00284027	1735.03	sepsis
ApoA-I	rs117853493	G	A	0.015074	0.0567003	0.00803613	1.71768e-12	9.54625e-05	815.217	sepsis
ApoA-I	rs10504477	T	C	0.412293	-0.0121174	0.00199318	1.2061e-09	7.11567e-05	37.2325	sepsis
ApoA-I	rs36096231	C	T	0.072481	-0.0207809	0.0037859	4.04158e-08	5.80638e-05	109.504	sepsis
ApoA-I	rs61596977	C	T	0.140376	-0.0155338	0.00282539	3.84273e-08	5.82354e-05	61.1869	sepsis
ApoA-I	rs2247355	C	T	0.182653	0.0177172	0.00253838	2.95754e-12	9.37246e-05	79.5963	sepsis
ApoA-I	rs6469605	C	T	0.568386	0.0349728	0.00198158	1.03672e-69	0.000600108	310.144	sepsis
ApoA-I	rs67603318	T	C	0.057051	0.0232295	0.00426039	4.96847e-08	5.80579e-05	136.83	sepsis
ApoA-I	rs36024006	G	A	0.451989	-0.0178019	0.00196944	1.58015e-19	0.000156993	80.3592	sepsis
ApoA-I	rs2954030	T	C	0.636181	0.014419	0.00204016	1.57656e-12	9.62424e-05	52.7197	sepsis
ApoA-I	rs7817574	T	C	0.184902	0.0362105	0.002519	7.43233e-47	0.000395231	332.485	sepsis
ApoA-I	rs4875043	A	C	0.216842	-0.0151546	0.00240369	2.88709e-10	7.80031e-05	58.236	sepsis
ApoA-I	rs686030	C	A	0.858646	0.056386	0.00281822	4.72263e-89	0.000771782	806.205	sepsis
ApoA-I	rs7036107	A	G	0.511088	-0.0112609	0.00200049	1.81183e-08	6.33728e-05	32.155	sepsis
ApoA-I	rs74500135	T	C	0.009827	0.073606	0.0103329	1.05251e-12	0.000105436	1373.82	sepsis
ApoA-I	rs2297409	G	A	0.194714	-0.0366326	0.00247546	1.50232e-49	0.000420836	340.281	sepsis
ApoA-I	rs2066714	T	C	0.128552	0.054303	0.00292716	7.94129e-77	0.00066069	747.74	sepsis
ApoA-I	rs2740488	A	C	0.265536	-0.0804019	0.00222407	3.61492e-286	0.00252149	1639.21	sepsis
ApoA-I	rs1125873	A	T	0.492029	0.0122955	0.00197818	5.11413e-10	7.55704e-05	38.335	sepsis
ApoA-I	rs147772065	G	C	0.034764	0.0314363	0.00540463	6.00746e-09	6.63218e-05	250.591	sepsis
ApoA-I	rs7032795	T	C	0.493507	0.0145998	0.00197016	1.25858e-13	0.000106559	54.0501	sepsis
ApoA-I	rs532436	G	A	0.184527	0.0304626	0.00252555	1.68133e-33	0.000279276	235.308	sepsis
ApoA-I	rs2520096	A	G	0.270128	0.0140397	0.00221413	2.28344e-10	7.77252e-05	49.9825	sepsis
ApoA-I	rs75406471	G	A	0.154253	-0.0246389	0.00272053	1.34513e-19	0.000158397	153.938	sepsis
ApoA-I	rs2804894	G	A	0.734838	0.0162537	0.00224777	4.79332e-13	0.000102953	66.9896	sepsis
ApoA-I	rs34045894	G	A	0.156314	-0.0147562	0.00270319	4.79337e-08	5.74325e-05	55.2143	sepsis
ApoA-I	rs3802548	T	A	0.240427	0.0340679	0.00229726	9.40165e-50	0.00042391	294.302	sepsis
ApoA-I	rs7896518	A	G	0.428011	0.0153997	0.00200475	1.57106e-14	0.000116117	60.135	sepsis
ApoA-I	rs3915932	G	C	0.414974	0.0158209	0.00199475	2.16917e-15	0.000121531	63.4695	sepsis
ApoA-I	rs2068888	G	A	0.450403	0.0134211	0.00197105	9.82031e-12	8.91768e-05	45.675	sepsis
ApoA-I	rs2792751	T	C	0.725133	-0.0375065	0.00219585	2.06875e-65	0.000560768	356.71	sepsis
ApoA-I	rs2419605	A	G	0.147796	-0.0312837	0.00277987	2.22188e-29	0.000246532	248.164	sepsis
ApoA-I	rs7079858	G	T	0.087982	-0.0253531	0.00346552	2.55826e-13	0.000103155	162.991	sepsis
ApoA-I	rs10901802	G	C	0.519996	0.0112507	0.00196723	1.07117e-08	6.31879e-05	32.0968	sepsis
ApoA-I	rs1970811	T	C	0.457761	-0.0116143	0.00197362	3.98608e-09	6.69647e-05	34.2049	sepsis
ApoA-I	rs117291242	C	T	0.036552	-0.029808	0.00521914	1.12126e-08	6.25799e-05	225.304	sepsis
ApoA-I	rs1661052	G	A	0.908498	0.0293691	0.00340349	6.18296e-18	0.000143406	218.718	sepsis
ApoA-I	rs12793175	G	A	0.163769	-0.0219755	0.00264924	1.08567e-16	0.000132271	122.456	sepsis
ApoA-I	rs12273363	T	C	0.205682	-0.0197428	0.00242496	3.90426e-16	0.000127362	98.8372	sepsis
ApoA-I	rs2269434	T	C	0.345387	0.0346097	0.00205762	1.73401e-63	0.000541647	303.737	sepsis
ApoA-I	rs3740688	G	T	0.544632	0.0156042	0.00197254	2.55917e-15	0.000120775	61.7427	sepsis
ApoA-I	rs174566	A	G	0.350206	-0.0349039	0.00205457	1.00046e-64	0.000554469	308.923	sepsis
ApoA-I	rs2302263	C	T	0.0887	-0.0285016	0.00345206	1.50128e-16	0.000131327	205.988	sepsis
ApoA-I	rs10750766	C	A	0.709869	-0.0147925	0.00216197	7.80191e-12	9.01333e-05	55.4863	sepsis
ApoA-I	rs4930352	G	T	0.494116	0.0167274	0.00199616	5.30226e-17	0.000139884	70.9512	sepsis
ApoA-I	rs559355	A	T	0.157349	-0.0446168	0.00269005	8.81901e-62	0.000527884	504.777	sepsis
ApoA-I	rs11021232	T	C	0.181005	-0.0164557	0.00256026	1.29843e-10	8.0285e-05	68.665	sepsis
ApoA-I	rs11226108	G	C	0.191516	-0.0146559	0.00249387	4.18349e-09	6.65168e-05	54.4663	sepsis
ApoA-I	rs12721030	C	T	0.193078	0.0942905	0.00249861	0	0.00277032	2254.44	sepsis
ApoA-I	rs7116797	A	G	0.891652	-0.0518409	0.00316709	3.20385e-60	0.000519268	681.472	sepsis
ApoA-I	rs141368429	C	T	0.055929	-0.0569584	0.00458365	1.8784e-35	0.0003426	822.656	sepsis
ApoA-I	rs55857590	A	G	0.129624	0.0239998	0.00292103	2.10033e-16	0.000129968	146.056	sepsis
ApoA-I	rs949300	T	A	0.379169	0.0178775	0.00202713	1.15364e-18	0.00015047	81.0432	sepsis
ApoA-I	rs73632745	C	T	0.074389	-0.0225068	0.00373932	1.75546e-09	6.97581e-05	128.449	sepsis
ApoA-I	rs7134035	C	T	0.81567	0.0165658	0.00256162	1.00018e-10	8.25212e-05	69.5869	sepsis
ApoA-I	rs11045172	A	C	0.197912	0.0222366	0.00247597	2.68402e-19	0.000156986	125.383	sepsis
ApoA-I	rs4762756	T	C	0.73563	0.0140023	0.00224718	4.63307e-10	7.62606e-05	49.7166	sepsis
ApoA-I	rs10876447	G	A	0.154052	-0.01939	0.00271564	9.32483e-13	9.79934e-05	95.3363	sepsis
ApoA-I	rs61352607	G	T	0.240776	0.0277155	0.00229129	1.10851e-33	0.00028084	194.782	sepsis
ApoA-I	rs7304603	T	C	0.537686	-0.0127358	0.00197331	1.08915e-10	8.06396e-05	41.1297	sepsis
ApoA-I	rs10748165	C	T	0.504155	0.0110061	0.00196411	2.09937e-08	6.05629e-05	30.7164	sepsis
ApoA-I	rs10745954	A	G	0.480326	-0.0143687	0.0019633	2.50483e-13	0.00010307	52.3525	sepsis
ApoA-I	rs11067231	C	A	0.523895	0.021994	0.00196177	3.58867e-29	0.000241316	122.662	sepsis
ApoA-I	rs11065987	A	G	0.416331	-0.0140735	0.00198803	1.45074e-12	9.62586e-05	50.2235	sepsis
ApoA-I	rs10846497	A	G	0.092575	0.0497407	0.00338715	8.02934e-49	0.000415679	627.374	sepsis
ApoA-I	rs11057390	T	G	0.295431	0.0190026	0.00215664	1.23806e-18	0.000150327	91.5649	sepsis
ApoA-I	rs1387669	C	G	0.597667	-0.0240131	0.00199969	3.20952e-33	0.000277314	146.217	sepsis
ApoA-I	rs921919	G	A	0.669251	-0.0371454	0.00212658	2.54687e-68	0.00061084	349.875	sepsis
ApoA-I	rs7136506	T	C	0.216465	-0.0318107	0.00242195	2.09325e-39	0.000343259	256.596	sepsis
ApoA-I	rs12229372	T	C	0.10329	0.0296946	0.003302	2.40762e-19	0.000163341	223.593	sepsis
ApoA-I	rs76428106	T	C	0.012974	-0.0611895	0.00904242	1.31536e-11	9.58929e-05	949.416	sepsis
ApoA-I	rs183078	A	G	0.40253	0.0143117	0.00200344	9.09422e-13	9.85205e-05	51.938	sepsis
ApoA-I	rs79506257	G	A	0.047786	0.0282603	0.00464917	1.2126e-09	7.26806e-05	202.515	sepsis
ApoA-I	rs9559901	A	C	0.338641	0.0117492	0.00208283	1.69086e-08	6.18334e-05	35.0041	sepsis
ApoA-I	rs9604045	G	T	0.253532	0.0154221	0.00235515	5.8217e-11	9.00246e-05	60.3101	sepsis
ApoA-I	rs12436555	G	A	0.173179	-0.0146547	0.00260342	1.81238e-08	6.15022e-05	54.4574	sepsis
ApoA-I	rs111849006	G	A	0.181219	0.0146894	0.00260225	1.65292e-08	6.40338e-05	54.7156	sepsis
ApoA-I	rs367677	A	G	0.240005	0.0174735	0.0023124	4.14267e-14	0.000111383	77.4217	sepsis
ApoA-I	rs13379043	T	C	0.280373	0.0217854	0.00222966	1.50369e-22	0.000191516	120.347	sepsis
ApoA-I	rs2111705	G	A	0.543888	-0.0149276	0.0019717	3.70566e-14	0.000110558	56.5045	sepsis
ApoA-I	rs61980899	T	C	0.537847	-0.0139977	0.00197925	1.5247e-12	9.74065e-05	49.6839	sepsis
ApoA-I	rs7147511	C	T	0.495499	-0.0146441	0.00198342	1.54463e-13	0.000107216	54.3786	sepsis
ApoA-I	rs2494747	G	T	0.615762	-0.0322265	0.00202366	4.25973e-57	0.000491439	263.347	sepsis
ApoA-I	rs7170463	A	G	0.311339	0.0161797	0.00211746	2.15392e-14	0.000112256	66.381	sepsis
ApoA-I	rs8028785	T	C	0.18254	0.0146329	0.00253358	7.66874e-09	6.39021e-05	54.2955	sepsis
ApoA-I	rs150844304	A	C	0.025949	-0.0753334	0.00615615	1.96954e-34	0.000286885	1439.06	sepsis
ApoA-I	rs1318175	C	T	0.159965	-0.0780529	0.00268206	3.4018e-186	0.00163731	1544.83	sepsis
ApoA-I	rs12898210	T	G	0.121583	-0.0491359	0.00300967	6.44658e-60	0.000515705	612.21	sepsis
ApoA-I	rs1601933	C	T	0.466597	-0.0842338	0.00199576	0	0.00353183	1799.18	sepsis
ApoA-I	rs11632618	G	A	0.06962	0.108049	0.00384587	1.1335e-173	0.0015124	2960.36	sepsis
ApoA-I	rs80236739	A	G	0.049836	-0.0322411	0.00450448	8.21238e-13	9.84445e-05	263.586	sepsis
ApoA-I	rs117399007	C	T	0.043444	-0.0288859	0.00484793	2.54721e-09	6.93493e-05	211.58	sepsis
ApoA-I	rs28362901	C	A	0.088368	-0.0246353	0.00345669	1.02694e-12	9.77823e-05	153.893	sepsis
ApoA-I	rs34180494	A	C	0.273764	-0.0128704	0.00219833	4.78085e-09	6.5867e-05	42.0036	sepsis
ApoA-I	rs6224	G	T	0.473585	0.0125532	0.0019683	1.79783e-10	7.85715e-05	39.9587	sepsis
ApoA-I	rs1037117	G	A	0.254731	0.0161057	0.00225649	9.50428e-13	9.84882e-05	65.7752	sepsis
ApoA-I	rs34955778	T	C	0.418701	-0.0124025	0.00197989	3.74656e-10	7.48776e-05	39.0051	sepsis
ApoA-I	rs33042	G	A	0.246125	0.0166688	0.00227684	2.46086e-13	0.000103108	70.4549	sepsis
ApoA-I	rs144475339	G	C	0.01056	0.0581829	0.0104937	2.94702e-08	7.07415e-05	858.407	sepsis
ApoA-I	rs75152587	G	T	0.012759	-0.0797507	0.00879219	1.18331e-19	0.000160228	1612.77	sepsis
ApoA-I	rs4784709	T	A	0.959184	-0.0617963	0.00494325	7.35809e-36	0.000299011	968.34	sepsis
ApoA-I	rs79984435	G	A	0.092203	-0.0855866	0.00337218	4.17253e-142	0.00122624	1857.44	sepsis
ApoA-I	rs2305696	C	T	0.486258	-0.018423	0.00195245	3.87885e-21	0.000169575	86.0644	sepsis
ApoA-I	rs55781197	A	G	0.114939	0.0560356	0.00305646	4.47208e-75	0.00063885	796.216	sepsis
ApoA-I	rs186956666	C	A	0.075003	-0.0252805	0.00385458	5.43293e-11	8.86789e-05	162.059	sepsis
ApoA-I	rs79940707	C	T	0.157027	0.019036	0.00268461	1.33351e-12	9.59333e-05	91.887	sepsis
ApoA-I	rs2925979	T	C	0.69987	0.0285287	0.00212908	6.08362e-41	0.000341917	206.38	sepsis
ApoA-I	rs11641548	A	C	0.43959	-0.0130768	0.00197499	3.56299e-11	8.42532e-05	43.3616	sepsis
ApoA-I	rs11870735	C	T	0.180979	-0.0152398	0.00254853	2.23358e-09	6.88512e-05	58.8927	sepsis
ApoA-I	rs9901671	T	C	0.602005	-0.0136789	0.00200543	9.04523e-12	8.96623e-05	47.4466	sepsis
ApoA-I	rs12943517	G	A	0.310724	-0.0118613	0.00212624	2.42555e-08	6.02646e-05	35.6753	sepsis
ApoA-I	rs78608249	C	T	0.29008	-0.0155496	0.00217141	8.00549e-13	9.95854e-05	61.3114	sepsis
ApoA-I	rs7503353	G	T	0.532015	-0.0135158	0.00197236	7.25181e-12	9.0964e-05	46.3219	sepsis
ApoA-I	rs3818716	C	T	0.364549	-0.0127148	0.00204635	5.18488e-10	7.49009e-05	40.9941	sepsis
ApoA-I	rs2071379	A	G	0.595245	-0.0214336	0.00199927	8.13735e-27	0.000221365	116.491	sepsis
ApoA-I	rs6505176	T	G	0.331623	-0.0174387	0.00209523	8.57297e-17	0.000134811	77.1136	sepsis
ApoA-I	rs4795386	A	G	0.723594	0.0255755	0.00220821	5.08426e-31	0.00026165	165.864	sepsis
ApoA-I	rs34138141	G	T	0.280674	-0.0180909	0.00218637	1.29104e-16	0.000132153	82.9895	sepsis
ApoA-I	rs112259268	C	A	0.028439	-0.139681	0.00592305	5.81268e-123	0.00107817	4947.4	sepsis
ApoA-I	rs34931250	C	T	0.060235	-0.0469627	0.00412636	5.19138e-30	0.000249692	559.254	sepsis
ApoA-I	rs4969141	C	T	0.489523	0.0285716	0.00196718	8.52035e-48	0.000407989	207.001	sepsis
ApoA-I	rs681869	C	T	0.704152	-0.0165331	0.00215035	1.48798e-14	0.000113887	69.3125	sepsis
ApoA-I	rs4632228	G	T	0.209496	-0.01986	0.00240757	1.5975e-16	0.000130638	100.014	sepsis
ApoA-I	rs8098618	C	T	0.479414	0.0115362	0.00197395	5.08944e-09	6.64292e-05	33.7465	sepsis
ApoA-I	rs150237291	T	C	0.021812	0.0494709	0.00674777	2.27685e-13	0.000104435	620.587	sepsis
ApoA-I	rs77960347	A	G	0.01329	0.335992	0.00855615	0	0.00296075	28626	sepsis
ApoA-I	rs117687565	C	T	0.011792	0.0969073	0.00938979	5.69277e-25	0.000218866	2381.31	sepsis
ApoA-I	rs8086351	C	G	0.824039	0.096182	0.00257748	8.93197e-305	0.00268276	2345.8	sepsis
ApoA-I	rs2298624	C	T	0.132474	0.0319587	0.00288956	1.95972e-28	0.000234759	258.989	sepsis
ApoA-I	rs7238484	G	T	0.268307	-0.0213669	0.00221605	5.32017e-22	0.000179256	115.767	sepsis
ApoA-I	rs4807462	A	T	0.359573	-0.0114556	0.0020561	2.52528e-08	6.04397e-05	33.2766	sepsis
ApoA-I	rs10404380	C	A	0.604801	-0.0257904	0.00201461	1.60435e-37	0.000317961	168.663	sepsis
ApoA-I	rs76213248	C	T	0.410374	0.021302	0.00200107	1.83383e-26	0.000219597	115.065	sepsis
ApoA-I	rs737338	C	T	0.035108	-0.10808	0.00533159	2.28964e-91	0.000791417	2962.06	sepsis
ApoA-I	rs7251640	T	C	0.194006	0.0151586	0.00249926	1.31761e-09	7.18613e-05	58.2668	sepsis
ApoA-I	rs8103728	C	G	0.669595	0.0228493	0.00208825	7.27081e-28	0.000231012	132.388	sepsis
ApoA-I	rs2965169	A	C	0.388716	0.0188372	0.00201158	7.64979e-21	0.000168631	89.9778	sepsis
ApoA-I	rs144311893	C	T	0.021987	0.122697	0.00690208	1.06882e-70	0.000647453	3817.43	sepsis
ApoA-I	rs12977604	C	G	0.499196	0.0373935	0.0020925	2.01088e-71	0.000699135	354.564	sepsis
ApoA-I	rs12462109	C	T	0.287067	-0.0134097	0.00216974	6.39695e-10	7.36038e-05	45.5975	sepsis
ApoA-I	rs367070	A	G	0.225382	0.0390583	0.00235452	8.41965e-62	0.000532676	386.838	sepsis
ApoA-I	rs144033177	A	C	0.015828	-0.0494186	0.0080641	8.88662e-10	7.60866e-05	619.275	sepsis
ApoA-I	rs1132274	C	A	0.154087	-0.0287721	0.0027161	3.2056e-26	0.000215807	209.916	sepsis
ApoA-I	rs804553	T	C	0.502637	-0.0114388	0.00196867	6.23162e-09	6.54213e-05	33.179	sepsis
ApoA-I	rs6057912	G	A	0.131274	0.0185819	0.00292084	1.99358e-10	7.87538e-05	87.5554	sepsis
ApoA-I	rs2424993	G	C	0.697876	-0.0161362	0.00214155	4.88998e-14	0.000109798	66.0245	sepsis
ApoA-I	rs2256720	T	C	0.444499	0.0121751	0.00197748	7.41937e-10	7.32033e-05	37.5879	sepsis
ApoA-I	rs4239651	T	C	0.79439	0.0264226	0.00242837	1.42314e-27	0.000228065	177.033	sepsis
ApoA-I	rs3859588	T	A	0.217762	-0.0147712	0.00240121	7.67219e-10	7.43332e-05	55.3266	sepsis
ApoA-I	rs6062510	G	C	0.674412	-0.0152419	0.00209559	3.50754e-13	0.000102024	58.9089	sepsis
ApoA-I	rs235314	C	T	0.532284	-0.0214751	0.00197484	1.52742e-27	0.000229629	116.943	sepsis
ApoA-I	rs9977268	C	T	0.19875	-0.0182291	0.00246656	1.46283e-13	0.000105837	84.2623	sepsis
ApoA-I	rs11089620	C	G	0.188588	-0.0321639	0.00251317	1.67927e-37	0.000316609	262.325	sepsis
ApoA-I	rs9608972	T	C	0.241455	-0.0174956	0.00230014	2.82011e-14	0.000112126	77.6176	sepsis
ApoA-I	rs133015	C	G	0.44	0.0200344	0.00198398	5.63311e-24	0.000197799	101.778	sepsis
ApoA-I	rs4820346	C	G	0.692925	0.0130171	0.00213798	1.13971e-09	7.21089e-05	42.9666	sepsis
ApoA-I	rs2294915	C	T	0.231744	-0.0199868	0.00233124	1.00419e-17	0.000142243	101.295	sepsis
ApoB	rs12046278	T	C	0.34509	-0.0156231	0.00217266	6.44266e-13	0.000110326	51.7072	sepsis
ApoB	rs4661712	G	A	0.593229	0.0147265	0.00210428	2.58984e-12	0.000104665	45.9426	sepsis
ApoB	rs61775180	C	T	0.420116	-0.0287272	0.00210159	1.54943e-42	0.000402093	174.825	sepsis
ApoB	rs114165349	G	C	0.023148	0.0903258	0.00692945	7.73057e-39	0.000368974	1728.38	sepsis
ApoB	rs472495	G	T	0.649019	0.0407634	0.00217172	1.32637e-78	0.000757028	352.012	sepsis
ApoB	rs11206517	T	G	0.033168	0.0681111	0.00577955	4.6728e-32	0.000297534	982.771	sepsis
ApoB	rs77083979	G	A	0.13275	-0.0185253	0.0030889	2.00529e-09	7.90204e-05	72.7021	sepsis
ApoB	rs1556562	G	T	0.790018	0.0159957	0.00247804	1.08233e-10	8.48898e-05	54.203	sepsis
ApoB	rs112426331	G	A	0.042704	-0.0346266	0.00519167	2.56422e-11	9.80312e-05	254.001	sepsis
ApoB	rs188608977	G	T	0.010581	0.0621212	0.0103688	2.08342e-09	8.0801e-05	817.516	sepsis
ApoB	rs6657811	A	T	0.129938	-0.127721	0.00308568	0	0.00368843	3455.74	sepsis
ApoB	rs6689611	G	A	0.012374	-0.132408	0.00950251	3.93661e-44	0.00042851	3714.03	sepsis
ApoB	rs17036085	A	G	0.012178	-0.0684968	0.00943874	3.95812e-13	0.000112882	993.933	sepsis
ApoB	rs76186504	C	T	0.025023	-0.11643	0.0066216	3.30383e-69	0.000661445	2871.75	sepsis
ApoB	rs10858093	C	T	0.03319	0.0375342	0.00591852	2.27064e-10	9.04134e-05	298.449	sepsis
ApoB	rs57754494	G	A	0.115557	0.0264394	0.00351614	5.50118e-14	0.000142889	148.088	sepsis
ApoB	rs17447211	C	G	0.329039	0.0143828	0.0022044	6.81891e-11	9.13401e-05	43.8231	sepsis
ApoB	rs6667939	C	T	0.71873	0.0141028	0.00231955	1.20203e-09	8.04137e-05	42.1335	sepsis
ApoB	rs2784259	A	T	0.671347	0.016303	0.0022052	1.43574e-13	0.000117287	56.3056	sepsis
ApoB	rs17315646	C	G	0.606075	-0.023299	0.00212063	4.42188e-28	0.000259206	114.998	sepsis
ApoB	rs478975	G	A	0.642584	0.0141364	0.00217403	7.90516e-11	9.17934e-05	42.3345	sepsis
ApoB	rs556107	C	T	0.523242	0.0358479	0.00207937	1.33523e-66	0.000641148	272.235	sepsis
ApoB	rs6426328	G	T	0.489784	0.0122017	0.00207321	3.97058e-09	7.44097e-05	31.5397	sepsis
ApoB	rs115692156	A	G	0.00884	-0.11153	0.0118551	5.06796e-21	0.000217976	2635.12	sepsis
ApoB	rs138026891	C	T	0.010569	-0.0687023	0.0101987	1.62383e-11	9.8717e-05	999.906	sepsis
ApoB	rs62122481	C	A	0.376906	0.0841137	0.00214492	0	0.00332315	1498.82	sepsis
ApoB	rs35764292	A	G	0.040457	0.0509038	0.00532869	1.26263e-21	0.000201182	548.93	sepsis
ApoB	rs11901691	C	A	0.577074	0.0142576	0.00211213	1.47497e-11	9.92245e-05	43.0635	sepsis
ApoB	rs75331444	G	A	0.065607	-0.0903607	0.00418412	1.95409e-103	0.00100108	1729.72	sepsis
ApoB	rs7590687	T	C	0.923067	-0.0430516	0.00398578	3.39369e-27	0.000263242	392.64	sepsis
ApoB	rs4671050	G	T	0.316138	-0.0196981	0.00222973	1.00729e-18	0.000167774	82.1987	sepsis
ApoB	rs12471768	T	C	0.704041	0.0139101	0.00226938	8.81715e-10	8.06343e-05	40.9899	sepsis
ApoB	rs2577611	G	T	0.190436	0.015833	0.00263071	1.76011e-09	7.72959e-05	53.1059	sepsis
ApoB	rs150474434	G	A	0.101399	-0.0343097	0.00345194	2.8093e-23	0.000214518	249.374	sepsis
ApoB	rs17050272	G	A	0.40926	-0.0244302	0.00210465	3.76496e-31	0.000288589	126.436	sepsis
ApoB	rs62168891	C	T	0.404043	0.013496	0.00210622	1.47743e-10	8.77168e-05	38.5857	sepsis
ApoB	rs10201242	G	A	0.073779	-0.0226288	0.00397212	1.22e-08	6.99843e-05	108.477	sepsis
ApoB	rs13389219	C	T	0.392571	-0.0161286	0.00211805	2.6403e-14	0.000124062	55.1074	sepsis
ApoB	rs28689500	G	T	0.602874	-0.0204049	0.00212452	7.65468e-22	0.000199367	88.2034	sepsis
ApoB	rs7569317	T	C	0.530625	0.0180783	0.0020715	2.61161e-18	0.000162799	69.2359	sepsis
ApoB	rs7603427	C	T	0.53344	0.0135724	0.00207851	6.58268e-11	9.1693e-05	39.0238	sepsis
ApoB	rs1250258	C	T	0.736741	0.0141509	0.00235577	1.89092e-09	7.76777e-05	42.4214	sepsis
ApoB	rs11568318	C	A	0.066251	0.0288066	0.0041573	4.23345e-12	0.000102668	175.793	sepsis
ApoB	rs13076933	T	G	0.259424	-0.0182624	0.00238248	1.78428e-14	0.000128152	70.6533	sepsis
ApoB	rs9834932	A	G	0.088856	-0.0317059	0.00365151	3.85614e-18	0.000162774	212.959	sepsis
ApoB	rs4687614	G	A	0.945247	0.0269271	0.0045666	3.71222e-09	7.5052e-05	153.602	sepsis
ApoB	rs71311871	A	G	0.08307	-0.0263353	0.00377144	2.89306e-12	0.000105654	146.924	sepsis
ApoB	rs55921103	G	T	0.648856	0.013975	0.00219082	1.78376e-10	8.89953e-05	41.3733	sepsis
ApoB	rs12054451	T	G	0.259497	0.0159506	0.00238162	2.12198e-11	9.77785e-05	53.8977	sepsis
ApoB	rs113177823	G	A	0.054098	-0.0412221	0.00464641	7.19619e-19	0.000173907	359.979	sepsis
ApoB	rs9872326	T	G	0.340711	0.0152321	0.00219913	4.31621e-12	0.000104235	49.1514	sepsis
ApoB	rs11709868	G	T	0.297035	-0.015551	0.00228244	9.537e-12	0.000100992	51.231	sepsis
ApoB	rs13108218	A	G	0.614849	-0.0229367	0.00215262	1.64805e-26	0.000249167	111.45	sepsis
ApoB	rs4689088	G	A	0.618684	0.0124572	0.00214057	5.89987e-09	7.32192e-05	32.8744	sepsis
ApoB	rs2137234	T	C	0.195281	0.0152817	0.00262327	5.69626e-09	7.33969e-05	49.472	sepsis
ApoB	rs278981	T	C	0.758151	0.0148256	0.00239561	6.06803e-10	8.06036e-05	46.563	sepsis
ApoB	rs9884390	T	C	0.234076	0.023248	0.00248318	7.81017e-21	0.000193796	114.495	sepsis
ApoB	rs72663045	T	G	0.020719	0.0423576	0.00734377	8.02998e-09	7.28063e-05	380.084	sepsis
ApoB	rs11099097	C	T	0.291413	-0.0161746	0.00229432	1.79117e-12	0.000108044	55.4222	sepsis
ApoB	rs1229984	T	C	0.97281	0.0385152	0.00631264	1.05221e-09	7.8475e-05	314.254	sepsis
ApoB	rs58148580	C	T	0.10978	0.0214934	0.00332019	9.57298e-11	9.02944e-05	97.8648	sepsis
ApoB	rs116734477	C	T	0.040814	-0.0633493	0.00526644	2.50579e-33	0.000314214	850.159	sepsis
ApoB	rs28590710	G	A	0.196795	-0.0177486	0.00273845	9.09612e-11	9.95861e-05	66.7336	sepsis
ApoB	rs7734476	G	A	0.550001	0.019942	0.00208686	1.22415e-21	0.000196853	84.2469	sepsis
ApoB	rs1003533	C	T	0.188327	-0.0200281	0.00266165	5.28442e-14	0.000122632	84.9759	sepsis
ApoB	rs6874202	T	C	0.634225	0.0312135	0.00215543	1.58983e-47	0.000452035	206.396	sepsis
ApoB	rs147539187	C	G	0.073744	-0.0227347	0.00398012	1.11614e-08	7.061e-05	109.495	sepsis
ApoB	rs7746081	G	A	0.30414	-0.0227685	0.00225861	6.72059e-24	0.000219429	109.821	sepsis
ApoB	rs79220007	T	C	0.076094	-0.0537922	0.00390806	4.17188e-43	0.000406862	612.992	sepsis
ApoB	rs3823376	C	T	0.502185	0.0164137	0.00207374	2.47207e-15	0.000134702	57.0728	sepsis
ApoB	rs28732146	T	A	0.196622	0.0164548	0.00261128	2.94911e-10	8.55396e-05	57.359	sepsis
ApoB	rs72848251	G	A	0.195485	0.0348659	0.0026847	1.45211e-38	0.000382366	257.524	sepsis
ApoB	rs6940814	A	G	0.587465	-0.0199476	0.00210823	3.02757e-21	0.000192865	84.2942	sepsis
ApoB	rs1358980	C	T	0.483147	0.0149035	0.00209447	1.11393e-12	0.000110931	47.0536	sepsis
ApoB	rs9496567	G	A	0.243555	-0.0190492	0.00242335	3.82027e-15	0.000133708	76.8723	sepsis
ApoB	rs3822855	G	T	0.401636	0.0148392	0.00211668	2.37296e-12	0.00010584	46.6485	sepsis
ApoB	rs9482772	T	C	0.448075	0.0177235	0.00208937	2.20026e-17	0.000155367	66.545	sepsis
ApoB	rs590856	G	A	0.553433	-0.0118757	0.00209053	1.34135e-08	6.97108e-05	29.8769	sepsis
ApoB	rs73025516	A	G	0.044525	-0.0299413	0.0050341	2.71942e-09	7.62772e-05	189.914	sepsis
ApoB	rs12208357	C	T	0.07008	0.0629791	0.0040818	1.04078e-53	0.000516967	840.252	sepsis
ApoB	rs146534110	G	T	0.013315	0.0667337	0.00906368	1.80146e-13	0.000117015	943.424	sepsis
ApoB	rs117733303	A	G	0.01842	0.0864463	0.00771098	3.60892e-29	0.000270233	1583.1	sepsis
ApoB	rs118039278	G	A	0.078706	0.0868026	0.00387054	2.17137e-111	0.0010927	1596.18	sepsis
ApoB	rs28406917	C	T	0.427571	0.0134005	0.00210735	2.03158e-10	8.79026e-05	38.0416	sepsis
ApoB	rs4470903	C	G	0.214994	0.0345326	0.00253303	2.55156e-42	0.00040252	252.624	sepsis
ApoB	rs2073547	A	G	0.183953	0.0312042	0.00266416	1.09878e-31	0.000292333	206.273	sepsis
ApoB	rs13247874	C	T	0.197154	-0.0215939	0.00261336	1.4219e-16	0.000147615	98.7822	sepsis
ApoB	rs45537841	C	T	0.180708	-0.0158986	0.00270418	4.12084e-09	7.48452e-05	53.5469	sepsis
ApoB	rs112758337	G	A	0.185556	-0.0212571	0.00267849	2.08427e-15	0.000136576	95.7248	sepsis
ApoB	rs10953298	C	T	0.236254	-0.0170824	0.00245825	3.67863e-12	0.000105307	61.8179	sepsis
ApoB	rs13234407	G	A	0.49234	-0.0138377	0.0020784	2.7784e-11	9.57185e-05	40.5643	sepsis
ApoB	rs7012637	G	A	0.473809	0.0200133	0.00209504	1.26353e-21	0.000199717	84.8504	sepsis
ApoB	rs35583283	G	C	0.155243	0.0160188	0.00286821	2.33772e-08	6.73029e-05	54.3596	sepsis
ApoB	rs13702	T	C	0.287911	-0.0295019	0.00229451	7.79562e-38	0.00035688	184.381	sepsis
ApoB	rs59328596	G	A	0.148104	-0.0210021	0.00292183	6.57496e-13	0.000111303	93.442	sepsis
ApoB	rs10087526	T	G	0.198764	0.0187619	0.00260759	6.24099e-13	0.00011212	74.571	sepsis
ApoB	rs9297994	G	A	0.664535	-0.0291083	0.00220081	6.19606e-40	0.000377771	179.494	sepsis
ApoB	rs2737263	G	T	0.280253	-0.0185263	0.00231348	1.16609e-15	0.000138464	72.71	sepsis
ApoB	rs28601761	C	G	0.418842	-0.07256	0.00212854	1.07018e-254	0.00256312	1115.35	sepsis
ApoB	rs3860846	C	T	0.275298	0.0138403	0.00235387	4.10746e-09	7.64335e-05	40.5796	sepsis
ApoB	rs28814720	A	G	0.519754	0.0117382	0.00214286	4.30599e-08	6.87851e-05	29.189	sepsis
ApoB	rs55831924	C	T	0.361347	0.0182553	0.00217539	4.79013e-17	0.000153815	70.5983	sepsis
ApoB	rs3780181	A	G	0.067627	-0.0259729	0.00417003	4.71017e-10	8.50708e-05	142.908	sepsis
ApoB	rs581080	G	C	0.818992	0.0185579	0.00270151	6.44479e-12	0.000102109	72.9582	sepsis
ApoB	rs6475606	C	T	0.484473	-0.017332	0.00207721	7.18893e-17	0.000150054	63.6376	sepsis
ApoB	rs6560499	G	A	0.575961	-0.0121606	0.00211507	8.95065e-09	7.22335e-05	31.3276	sepsis
ApoB	rs2519093	C	T	0.184543	0.0410869	0.00267778	3.90644e-53	0.000508084	357.621	sepsis
ApoB	rs10448340	T	G	0.319766	-0.0170557	0.00223016	2.04531e-14	0.000126549	61.6248	sepsis
ApoB	rs1277762	C	T	0.843312	0.0171563	0.00286751	2.19071e-09	7.7786e-05	62.3539	sepsis
ApoB	rs80276949	G	A	0.022675	0.0419216	0.00699731	2.08423e-09	7.78918e-05	372.299	sepsis
ApoB	rs17476364	T	C	0.108391	-0.0209325	0.00334727	4.01088e-10	8.46915e-05	92.8237	sepsis
ApoB	rs2068888	G	A	0.4508	-0.0241729	0.00208746	5.20131e-31	0.000289336	123.787	sepsis
ApoB	rs2761311	C	T	0.571902	0.012077	0.00211012	1.04431e-08	7.14189e-05	30.8983	sepsis
ApoB	rs79931565	A	G	0.067185	0.0263416	0.00415536	2.30982e-10	8.69725e-05	146.994	sepsis
ApoB	rs72823013	G	A	0.126195	-0.0228563	0.00313773	3.23243e-13	0.000115212	110.67	sepsis
ApoB	rs10794579	T	C	0.575021	0.0137267	0.00210335	6.74984e-11	9.20902e-05	39.9162	sepsis
ApoB	rs7108486	T	C	0.023722	-0.0428485	0.00689551	5.1662e-10	8.50405e-05	388.945	sepsis
ApoB	rs11601507	C	A	0.069438	0.0414121	0.004036	1.05959e-24	0.000221629	363.305	sepsis
ApoB	rs10832963	T	G	0.744199	0.0219536	0.00238777	3.77847e-20	0.000183499	102.101	sepsis
ApoB	rs546240	C	T	0.619967	-0.0118734	0.00214585	3.14455e-08	6.64309e-05	29.8653	sepsis
ApoB	rs174564	A	G	0.348509	-0.0450573	0.00218206	9.97152e-95	0.000921898	430.078	sepsis
ApoB	rs77498041	G	A	0.19111	-0.0162677	0.00265126	8.47118e-10	8.18192e-05	56.062	sepsis
ApoB	rs141469619	A	G	0.00989	0.0785766	0.011117	1.57015e-12	0.000120919	1307.99	sepsis
ApoB	rs12970	G	A	0.060846	-0.0252664	0.00435277	6.44923e-09	7.29601e-05	135.239	sepsis
ApoB	rs4307732	G	A	0.105893	0.0481874	0.00338596	5.8388e-46	0.000439697	491.908	sepsis
ApoB	rs35882350	A	G	0.261055	0.0135528	0.0023664	1.02113e-08	7.08651e-05	38.9112	sepsis
ApoB	rs2160994	T	C	0.647429	0.0172687	0.00217691	2.14491e-15	0.000136141	63.1736	sepsis
ApoB	rs10876450	T	C	0.173736	0.0158408	0.00274188	7.58864e-09	7.20432e-05	53.1583	sepsis
ApoB	rs61754230	C	T	0.019787	0.0432231	0.00745837	6.82205e-09	7.24707e-05	395.775	sepsis
ApoB	rs597808	A	G	0.515902	0.0216847	0.00208463	2.42321e-25	0.000234875	99.6147	sepsis
ApoB	rs11065384	T	C	0.690407	-0.0216973	0.00224856	4.94345e-22	0.000201251	99.7305	sepsis
ApoB	rs4405410	T	A	0.334547	-0.0180427	0.00220124	2.47266e-16	0.000144946	68.9635	sepsis
ApoB	rs11057837	C	T	0.102576	0.0217967	0.00344421	2.47548e-10	8.74692e-05	100.646	sepsis
ApoB	rs2238162	C	T	0.522997	-0.0226439	0.00208185	1.48665e-27	0.000255831	108.622	sepsis
ApoB	rs6602909	T	C	0.327566	0.021441	0.0022203	4.59995e-22	0.00020252	97.3882	sepsis
ApoB	rs11621792	C	T	0.452905	0.0210752	0.00210348	1.25507e-23	0.000220112	94.0936	sepsis
ApoB	rs8016418	T	A	0.374825	0.0197194	0.00214984	4.62189e-20	0.000182242	82.3766	sepsis
ApoB	rs10151436	A	T	0.1121	-0.0189374	0.00330287	9.83097e-09	7.13905e-05	75.9726	sepsis
ApoB	rs13379043	T	C	0.280473	-0.0143675	0.00235876	1.12121e-09	8.33164e-05	43.7299	sepsis
ApoB	rs145730801	T	C	0.044385	0.0374641	0.00515235	3.56138e-13	0.000119064	297.336	sepsis
ApoB	rs12916839	C	T	0.358664	-0.0119721	0.00217063	3.47799e-08	6.59393e-05	30.3639	sepsis
ApoB	rs72749499	A	G	0.072835	0.0236227	0.00400582	3.69957e-09	7.53679e-05	118.216	sepsis
ApoB	rs261290	T	C	0.654132	-0.0208566	0.00219115	1.7559e-21	0.000196831	92.1517	sepsis
ApoB	rs473224	T	G	0.8539	-0.0223443	0.00298307	6.86794e-14	0.000124572	105.767	sepsis
ApoB	rs56117020	T	C	0.044344	0.0291366	0.00524119	2.7108e-08	7.19522e-05	179.843	sepsis
ApoB	rs4886608	G	A	0.570961	0.0126385	0.00209876	1.72393e-09	7.82572e-05	33.8382	sepsis
ApoB	rs1561139	G	T	0.424334	-0.0131421	0.0021042	4.22037e-10	8.43797e-05	36.5886	sepsis
ApoB	rs183130	C	T	0.323911	-0.0478017	0.00222241	1.28384e-102	0.0010008	484.064	sepsis
ApoB	rs2334879	T	C	0.362216	0.0168683	0.00215915	5.60769e-15	0.000131466	60.278	sepsis
ApoB	rs34042070	C	G	0.187904	0.0494204	0.00267088	1.93798e-76	0.000745394	517.403	sepsis
ApoB	rs4782568	C	G	0.450839	-0.0182854	0.00210073	3.1952e-18	0.000165562	70.8313	sepsis
ApoB	rs55714927	C	T	0.190338	-0.0321831	0.00264686	5.14006e-34	0.000319238	219.418	sepsis
ApoB	rs9894946	A	G	0.841118	-0.0171431	0.00289199	3.07045e-09	7.85489e-05	62.258	sepsis
ApoB	rs59354912	A	G	0.191434	0.0153062	0.00264077	6.78697e-09	7.25269e-05	49.6308	sepsis
ApoB	rs704	G	A	0.475723	0.0180085	0.00207964	4.74123e-18	0.000161771	68.7023	sepsis
ApoB	rs2058122	T	C	0.857744	0.018631	0.00300183	5.41613e-10	8.47092e-05	73.5341	sepsis
ApoB	rs112220485	T	C	0.085608	0.0205179	0.0037343	3.91945e-08	6.59087e-05	89.183	sepsis
ApoB	rs36043200	G	A	0.516684	-0.0289611	0.00208473	7.08149e-44	0.000418906	177.683	sepsis
ApoB	rs1801689	A	C	0.030529	0.0646379	0.00603967	9.93645e-27	0.000247316	885.097	sepsis
ApoB	rs77542162	A	G	0.022483	0.115967	0.00701839	2.49351e-61	0.000591122	2848.95	sepsis
ApoB	rs72631343	C	G	0.128891	-0.0278921	0.00310009	2.31568e-19	0.000174698	164.808	sepsis
ApoB	rs56000661	A	C	0.312348	-0.0132193	0.00224293	3.77496e-09	7.50679e-05	37.0197	sepsis
ApoB	rs143020224	C	G	0.118569	-0.165274	0.0031786	0	0.00570951	5786.63	sepsis
ApoB	rs2738447	A	C	0.592706	0.0436273	0.00209036	9.8852e-97	0.000918954	403.212	sepsis
ApoB	rs7249565	G	A	0.41494	0.0145524	0.00208362	2.86502e-12	0.000102822	44.8627	sepsis
ApoB	rs8107974	A	T	0.075757	-0.0908575	0.00388309	4.45282e-121	0.00115601	1748.79	sepsis
ApoB	rs62119267	A	C	0.022316	-0.33464	0.00708026	0	0.00488653	23723.1	sepsis
ApoB	rs11673631	G	C	0.043425	0.0390031	0.00513811	3.17586e-14	0.000126383	322.266	sepsis
ApoB	rs150820726	A	T	0.010375	0.0717565	0.0105629	1.09629e-11	0.000105733	1090.78	sepsis
ApoB	rs531660643	G	T	0.022835	-0.457034	0.00708437	0	0.00932172	44250	sepsis
ApoB	rs113330691	G	A	0.03489	-0.282592	0.00560416	0	0.00537808	16917.5	sepsis
ApoB	rs148601586	C	G	0.013309	0.183504	0.00917667	5.87258e-89	0.000884398	7133.58	sepsis
ApoB	rs375972689	T	G	0.010683	0.208536	0.0100741	3.44854e-95	0.000919223	9212.52	sepsis
ApoB	rs12691088	G	A	0.02091	0.246111	0.00769582	2.08025e-224	0.0024801	12831.5	sepsis
ApoB	rs138692741	C	T	0.035781	0.0714986	0.00568647	2.95505e-36	0.000352739	1082.96	sepsis
ApoB	rs150503754	T	C	0.014979	-0.0517861	0.00867735	2.40234e-09	7.91379e-05	568.124	sepsis
ApoB	rs4803818	C	T	0.023044	0.0417009	0.00686676	1.25649e-09	7.82986e-05	368.39	sepsis
ApoB	rs8112973	A	G	0.97613	-0.0401	0.00682901	4.30548e-09	7.4934e-05	340.648	sepsis
ApoB	rs454715	T	G	0.582689	-0.0235286	0.0020918	2.3686e-29	0.000269227	117.276	sepsis
ApoB	rs35081008	C	T	0.148139	-0.0311143	0.00290126	7.81849e-27	0.000244336	205.086	sepsis
ApoB	rs73075609	C	T	0.026797	0.0486153	0.00647857	6.18912e-14	0.000123272	500.682	sepsis
ApoB	rs969075	T	C	0.664927	0.0138101	0.00221388	4.43307e-10	8.4984e-05	40.4027	sepsis
ApoB	rs2618566	G	T	0.659901	-0.0303008	0.00219303	2.01662e-43	0.000412119	194.502	sepsis
ApoB	rs6050464	C	A	0.489477	0.0156368	0.00207661	5.0754e-14	0.000122201	51.7979	sepsis
ApoB	rs224391	G	C	0.227492	-0.0174615	0.00248326	2.04055e-12	0.000107167	64.5921	sepsis
ApoB	rs6124244	A	T	0.33814	-0.0252187	0.00223072	1.23695e-29	0.000284668	134.729	sepsis
ApoB	rs6072279	G	A	0.473669	0.0292319	0.00208189	8.74207e-45	0.000426067	181.022	sepsis
ApoB	rs6073958	T	C	0.198642	0.0423193	0.00260555	2.54559e-59	0.00057017	379.397	sepsis
ApoB	rs2256814	G	A	0.197913	0.0145175	0.00261621	2.87214e-08	6.69128e-05	44.6478	sepsis
ApoB	rs17569873	C	T	0.201289	0.0183445	0.00259488	1.55495e-12	0.000108206	71.2899	sepsis
ApoB	rs67038483	C	T	0.044994	0.0278083	0.0050196	3.02569e-08	6.64568e-05	163.819	sepsis
ApoB	rs1888488	C	T	0.565289	0.0173586	0.00210255	1.50667e-16	0.000148092	63.8331	sepsis
ApoB	rs138354	T	C	0.534598	-0.0120708	0.00208392	6.94071e-09	7.25033e-05	30.8666	sepsis
ApoB	rs9616822	G	A	0.351376	0.0159299	0.00218001	2.72645e-13	0.00011567	53.7579	sepsis
HDL	rs2298214	C	A	0.577365	-0.01241	0.00194099	1.61978e-10	7.51605e-05	40.8787	sepsis
HDL	rs2298632	C	T	0.498073	0.0144252	0.00193744	9.65815e-14	0.000104042	55.2328	sepsis
HDL	rs114165349	G	C	0.023124	-0.0810512	0.00636562	3.89404e-37	0.000296791	1743.7	sepsis
HDL	rs17185052	G	A	0.067249	0.020954	0.00380651	3.6963e-08	5.50827e-05	116.543	sepsis
HDL	rs3768321	G	T	0.196691	-0.0452296	0.00239482	1.47489e-79	0.000646461	542.999	sepsis
HDL	rs61783272	T	G	0.365462	0.0136256	0.00198162	6.15607e-12	8.61075e-05	49.2793	sepsis
HDL	rs771481	T	A	0.18382	0.0288148	0.0024568	9.09612e-32	0.000249138	220.386	sepsis
HDL	rs140584594	A	G	0.729761	0.031071	0.00212905	3.07429e-48	0.000380776	256.25	sepsis
HDL	rs12045101	C	T	0.240857	-0.0145519	0.00222909	6.65738e-11	7.74377e-05	56.2073	sepsis
HDL	rs185073199	T	A	0.010267	0.0637585	0.0100718	2.4453e-10	8.26167e-05	1079.02	sepsis
HDL	rs75246752	G	C	0.012897	0.0491144	0.00841625	5.3577e-09	6.14185e-05	640.282	sepsis
HDL	rs267738	T	G	0.219354	0.0214529	0.00229757	9.89034e-21	0.000157617	122.159	sepsis
HDL	rs61748951	C	A	0.024073	-0.0361204	0.00640878	1.73964e-08	6.13031e-05	346.305	sepsis
HDL	rs1771582	T	G	0.557402	0.0129458	0.00197832	5.99609e-11	8.26924e-05	44.4848	sepsis
HDL	rs12740811	A	G	0.094047	-0.0184297	0.00326047	1.58161e-08	5.78785e-05	90.155	sepsis
HDL	rs4650994	G	A	0.531842	-0.018056	0.00190061	2.09673e-21	0.000162348	86.5359	sepsis
HDL	rs61805075	G	A	0.328694	-0.0257183	0.00202534	6.04567e-37	0.000291895	175.565	sepsis
HDL	rs141440048	C	T	0.017665	0.0436872	0.00756751	7.78746e-09	6.62387e-05	506.596	sepsis
HDL	rs3747973	A	G	0.592542	0.0141665	0.00193802	2.6758e-13	9.69074e-05	53.2695	sepsis
HDL	rs2516331	C	A	0.375524	0.0126835	0.00196658	1.12204e-10	7.54504e-05	42.7004	sepsis
HDL	rs12044156	G	C	0.563855	-0.0148223	0.00191596	1.02411e-14	0.000108059	58.3156	sepsis
HDL	rs2642438	A	G	0.702698	0.0276562	0.00207854	2.14792e-40	0.000319581	203.02	sepsis
HDL	rs76962725	G	A	0.037253	-0.0277897	0.00508558	4.64446e-08	5.53951e-05	204.985	sepsis
HDL	rs2281718	A	T	0.612575	0.0596431	0.00195409	1.32326e-204	0.00168849	944.221	sepsis
HDL	rs557933	A	C	0.520349	0.0152472	0.00190783	1.32867e-15	0.000116046	61.7069	sepsis
HDL	rs62114548	C	G	0.349061	0.0143686	0.00199591	6.0646e-13	9.38211e-05	54.8002	sepsis
HDL	rs3820897	T	C	0.819793	-0.0249337	0.00249831	1.86041e-23	0.000183687	165.016	sepsis
HDL	rs907866	G	A	0.445487	-0.0183154	0.00191879	1.35732e-21	0.000165733	89.0402	sepsis
HDL	rs676210	G	A	0.205227	0.0592694	0.00235237	4.47484e-140	0.00114596	932.426	sepsis
HDL	rs2362541	T	G	0.507519	-0.0108666	0.00190325	1.13311e-08	5.90281e-05	31.343	sepsis
HDL	rs12998038	C	T	0.258702	0.0131918	0.0021847	1.55779e-09	6.67468e-05	46.1914	sepsis
HDL	rs17326656	G	T	0.238666	-0.0223923	0.00223885	1.49807e-23	0.000182219	133.092	sepsis
HDL	rs12986742	T	C	0.475905	-0.0106002	0.00191315	3.01256e-08	5.60516e-05	29.8251	sepsis
HDL	rs2723065	A	G	0.376773	0.0149623	0.00196239	2.44926e-14	0.000105136	59.4224	sepsis
HDL	rs6705285	G	T	0.609068	0.0115225	0.00191933	1.93231e-09	6.32252e-05	35.2409	sepsis
HDL	rs4599108	C	T	0.487654	0.0136654	0.00192434	1.2355e-12	9.33147e-05	49.5676	sepsis
HDL	rs7583067	C	T	0.240114	0.0145946	0.00223535	6.62103e-11	7.77285e-05	56.5377	sepsis
HDL	rs2196808	T	C	0.731961	0.0128638	0.00215716	2.47189e-09	6.49314e-05	43.923	sepsis
HDL	rs11688682	G	C	0.270836	0.0147369	0.0022133	2.76941e-11	8.57776e-05	57.6455	sepsis
HDL	rs13012321	A	G	0.410208	-0.0109889	0.00193692	1.4e-08	5.84307e-05	32.0525	sepsis
HDL	rs1446585	A	G	0.244295	0.0167827	0.00217146	1.08597e-14	0.000103997	74.7613	sepsis
HDL	rs1083470	G	A	0.615717	0.0115829	0.00195974	3.41222e-09	6.34888e-05	35.6113	sepsis
HDL	rs112350227	C	T	0.02764	-0.0319379	0.00582274	4.13401e-08	5.48287e-05	270.749	sepsis
HDL	rs78456138	C	T	0.024098	0.034865	0.00628394	2.88509e-08	5.71737e-05	322.651	sepsis
HDL	rs13389219	C	T	0.392619	0.0277324	0.00194608	4.45781e-46	0.000366807	204.14	sepsis
HDL	rs3754749	A	G	0.172786	0.0166457	0.00253339	5.01385e-11	7.92065e-05	73.5457	sepsis
HDL	rs12471433	A	C	0.319648	0.0119544	0.00204776	5.28967e-09	6.21572e-05	37.9323	sepsis
HDL	rs72926946	C	A	0.296376	-0.0206565	0.00208041	3.11199e-23	0.000177962	113.257	sepsis
HDL	rs1047891	C	A	0.315582	-0.0189073	0.00204367	2.21073e-20	0.000154427	94.8882	sepsis
HDL	rs78058190	G	A	0.050415	-0.0783702	0.00490443	1.77645e-57	0.000588065	1630.25	sepsis
HDL	rs2943645	C	T	0.646663	-0.0434706	0.00198833	5.86392e-106	0.000863552	501.585	sepsis
HDL	rs12475332	T	G	0.261038	0.012897	0.0021638	2.51702e-09	6.41702e-05	44.15	sepsis
HDL	rs59104589	C	T	0.358286	0.0150155	0.0019816	3.52378e-14	0.000103677	59.8457	sepsis
HDL	rs12485478	A	G	0.026562	-0.0523418	0.00593955	1.22474e-18	0.000141676	727.195	sepsis
HDL	rs9862043	G	A	0.502437	-0.0141901	0.0019232	1.60227e-13	0.000100677	53.4471	sepsis
HDL	rs13097947	T	C	0.649315	0.0159634	0.00203024	3.75598e-15	0.000116052	67.6401	sepsis
HDL	rs7622114	C	A	0.581017	0.0115687	0.00193999	2.47227e-09	6.51605e-05	35.5241	sepsis
HDL	rs62246443	T	C	0.174261	-0.0147841	0.00250895	3.80293e-09	6.29018e-05	58.0154	sepsis
HDL	rs6765484	C	T	0.472827	0.0225207	0.00190864	3.93366e-32	0.000252842	134.622	sepsis
HDL	rs2159607	G	T	0.810874	-0.0239454	0.00243213	7.17218e-23	0.000175865	152.194	sepsis
HDL	rs830620	C	T	0.415386	0.0149538	0.00193085	9.58289e-15	0.000108606	59.3549	sepsis
HDL	rs13066793	A	G	0.090115	0.0220769	0.00332887	3.3128e-11	7.99263e-05	129.369	sepsis
HDL	rs4855582	C	T	0.429621	0.0111652	0.00192369	6.47305e-09	6.10959e-05	33.0892	sepsis
HDL	rs3732356	G	T	0.933782	-0.0299026	0.00386524	1.02363e-14	0.000110578	237.34	sepsis
HDL	rs72964564	A	C	0.250244	-0.0125748	0.00220598	1.1958e-08	5.93357e-05	41.9716	sepsis
HDL	rs1225053	T	C	0.264492	-0.0150376	0.00216684	3.92445e-12	8.79806e-05	60.022	sepsis
HDL	rs6762415	T	G	0.535292	-0.0108964	0.00191344	1.23614e-08	5.907e-05	31.5152	sepsis
HDL	rs9647335	A	T	0.191928	0.0277595	0.00242471	2.39014e-30	0.000239024	204.539	sepsis
HDL	rs62271373	T	A	0.059972	-0.0406667	0.00408672	2.49816e-23	0.000186465	438.966	sepsis
HDL	rs77320712	G	T	0.235452	-0.0127407	0.0022658	1.87618e-08	5.84418e-05	43.0864	sepsis
HDL	rs76247316	T	C	0.479856	-0.0113866	0.0019083	2.41831e-09	6.47221e-05	34.4145	sepsis
HDL	rs4686392	A	G	0.290715	-0.0114453	0.00209955	4.99998e-08	5.40222e-05	34.7702	sepsis
HDL	rs10513801	T	G	0.137151	-0.0303325	0.00277034	6.71725e-28	0.000217761	244.214	sepsis
HDL	rs4686739	A	G	0.633595	0.0167614	0.00198304	2.85433e-17	0.000130444	74.5717	sepsis
HDL	rs2268840	T	C	0.22846	0.0173197	0.00226775	2.21663e-14	0.00010575	79.6222	sepsis
HDL	rs9877304	G	A	0.263307	-0.0136573	0.00217361	3.31602e-10	7.23617e-05	49.5089	sepsis
HDL	rs13137144	G	A	0.461454	0.0164073	0.00192431	1.51065e-17	0.0001338	71.4542	sepsis
HDL	rs880674	T	C	0.142056	0.0149836	0.00273775	4.42577e-08	5.47244e-05	59.5917	sepsis
HDL	rs71603401	A	G	0.136851	-0.0154721	0.00279889	3.2401e-08	5.65539e-05	63.5407	sepsis
HDL	rs1395221	G	T	0.397646	-0.0111888	0.00195359	1.0204e-08	5.99716e-05	33.2292	sepsis
HDL	rs73243877	A	G	0.168086	-0.0253693	0.00254909	2.46429e-23	0.000179994	170.832	sepsis
HDL	rs2098918	C	T	0.45513	0.0118698	0.00191595	5.81905e-10	6.98788e-05	37.3973	sepsis
HDL	rs1055582	C	T	0.505231	0.0140251	0.00190973	2.07268e-13	9.8341e-05	52.2114	sepsis
HDL	rs2237035	G	T	0.385886	0.0139172	0.00195824	1.18598e-12	9.17998e-05	51.4111	sepsis
HDL	rs35473170	G	A	0.654347	0.0158208	0.00201889	4.63701e-15	0.000113223	66.437	sepsis
HDL	rs989075	A	T	0.475294	0.0112135	0.00192565	5.77215e-09	6.27178e-05	33.3761	sepsis
HDL	rs13111599	A	G	0.737196	0.0127921	0.00216664	3.54537e-09	6.34057e-05	43.4347	sepsis
HDL	rs1471251	A	T	0.398159	-0.0193662	0.00195327	3.59125e-23	0.000179745	99.5502	sepsis
HDL	rs6824451	G	A	0.464071	-0.0200444	0.00191167	1.00944e-25	0.000199852	106.645	sepsis
HDL	rs7665587	T	C	0.42208	0.0139886	0.00193372	4.68848e-13	9.54643e-05	51.94	sepsis
HDL	rs13107325	C	T	0.074942	-0.080346	0.00362445	7.02972e-109	0.000895061	1713.49	sepsis
HDL	rs1383732	A	G	0.149969	-0.0152024	0.00267698	1.35535e-08	5.89238e-05	61.3448	sepsis
HDL	rs62331150	G	T	0.205141	-0.0129532	0.00236408	4.27322e-08	5.47176e-05	44.5356	sepsis
HDL	rs535234952	A	T	0.009879	-0.0606564	0.0106257	1.14002e-08	7.19755e-05	976.577	sepsis
HDL	rs10031010	G	A	0.184617	0.0138083	0.00246597	2.1492e-08	5.74042e-05	50.6097	sepsis
HDL	rs13144151	A	G	0.850001	0.0178695	0.00270341	3.84359e-11	8.14259e-05	84.7575	sepsis
HDL	rs4691379	C	T	0.318939	0.0118717	0.00204326	6.24072e-09	6.12279e-05	37.4093	sepsis
HDL	rs7725218	G	A	0.338422	-0.0122469	0.00201433	1.20267e-09	6.71617e-05	39.8112	sepsis
HDL	rs2910949	T	G	0.354888	0.0133996	0.00199892	2.03597e-11	8.22129e-05	47.6581	sepsis
HDL	rs11948445	A	G	0.41053	-0.0111648	0.00197152	1.48713e-08	6.03307e-05	33.0868	sepsis
HDL	rs116006942	G	A	0.060798	-0.02987	0.00403491	1.33251e-13	0.000101894	236.823	sepsis
HDL	rs3936511	A	G	0.192016	-0.0305137	0.00242026	1.91713e-36	0.000288908	247.14	sepsis
HDL	rs2307111	T	C	0.394924	0.0190053	0.0019521	2.12094e-22	0.000172625	95.8744	sepsis
HDL	rs10053349	T	C	0.390258	0.0120071	0.00195336	7.90141e-10	6.86126e-05	38.2675	sepsis
HDL	rs115912456	A	G	0.041265	0.028084	0.0047884	4.49113e-09	6.24063e-05	209.349	sepsis
HDL	rs254024	G	T	0.438476	-0.0104796	0.00192064	4.86141e-08	5.40796e-05	29.1503	sepsis
HDL	rs1862205	G	A	0.404725	0.0113186	0.00194381	5.78372e-09	6.17295e-05	34.0047	sepsis
HDL	rs454968	T	C	0.644812	0.0110337	0.00199469	3.17438e-08	5.57653e-05	32.3144	sepsis
HDL	rs1045241	C	T	0.271252	0.0164171	0.00215576	2.62758e-14	0.000106555	71.5396	sepsis
HDL	rs1993878	C	A	0.754708	-0.0149006	0.00221911	1.88487e-11	8.22053e-05	58.9333	sepsis
HDL	rs188502504	T	C	0.03643	-0.0316669	0.00510538	5.55192e-10	7.04018e-05	266.173	sepsis
HDL	rs254562	A	G	0.409277	-0.0114752	0.00194192	3.43766e-09	6.36725e-05	34.9522	sepsis
HDL	rs32578	G	A	0.309015	0.0133235	0.00206513	1.10637e-10	7.5808e-05	47.1183	sepsis
HDL	rs390299	G	A	0.63209	-0.0133638	0.00197414	1.29292e-11	8.30635e-05	47.4038	sepsis
HDL	rs2963468	A	G	0.235297	-0.0196653	0.00226256	3.57324e-18	0.000139168	102.649	sepsis
HDL	rs2339234	G	A	0.683004	-0.0118996	0.00205717	7.27493e-09	6.13157e-05	37.5853	sepsis
HDL	rs138354839	C	A	0.015099	-0.060325	0.00841064	7.36606e-13	0.000108234	965.935	sepsis
HDL	rs75479205	A	G	0.189496	0.0138981	0.00243644	1.16846e-08	5.9333e-05	51.2701	sepsis
HDL	rs1240820	G	A	0.293164	0.0131835	0.00210043	3.46119e-10	7.20312e-05	46.1333	sepsis
HDL	rs9465693	C	A	0.304872	-0.0121004	0.00208231	6.20836e-09	6.206e-05	38.8645	sepsis
HDL	rs7769059	G	A	0.283374	-0.0149641	0.00212072	1.7119e-12	9.0946e-05	59.4367	sepsis
HDL	rs6902116	A	G	0.322025	-0.0273073	0.0020592	3.89037e-40	0.000325605	197.93	sepsis
HDL	rs111841857	G	A	0.615157	0.0179285	0.00202709	9.19787e-19	0.00015219	85.3181	sepsis
HDL	rs147627829	G	A	0.043706	-0.0535763	0.00468184	2.5366e-30	0.000239943	761.902	sepsis
HDL	rs9296128	G	A	0.312474	-0.0255061	0.00205198	1.79647e-35	0.000279525	172.68	sepsis
HDL	rs6939861	G	A	0.261916	-0.0141972	0.00219368	9.68008e-11	7.79297e-05	53.5006	sepsis
HDL	rs998584	C	A	0.482733	-0.0341901	0.00190975	1.119e-71	0.000583784	310.28	sepsis
HDL	rs968050	C	T	0.48238	0.0136601	0.00190807	8.11972e-13	9.31833e-05	49.5292	sepsis
HDL	rs7757193	G	A	0.365318	-0.0190636	0.00198411	7.38737e-22	0.000168526	96.4635	sepsis
HDL	rs4947121	T	C	0.773594	-0.0141347	0.00227602	5.28935e-10	6.99849e-05	53.0306	sepsis
HDL	rs6934962	C	T	0.40151	0.0161905	0.00194099	7.34398e-17	0.000125981	69.5783	sepsis
HDL	rs72959041	G	A	0.049112	-0.0475504	0.00446542	1.77037e-26	0.000211181	600.153	sepsis
HDL	rs9402846	G	C	0.5879	0.0126827	0.00194208	6.55625e-11	7.79398e-05	42.695	sepsis
HDL	rs2750411	T	G	0.4919	-0.0108405	0.0019091	1.36016e-08	5.87428e-05	31.1926	sepsis
HDL	rs632057	T	G	0.62772	0.0196993	0.00196874	1.43371e-23	0.000181371	103.004	sepsis
HDL	rs1281959	C	G	0.525716	0.0146574	0.00190666	1.50068e-14	0.000107136	57.0253	sepsis
HDL	rs571848809	G	A	0.105486	-0.0569166	0.00310573	5.10288e-75	0.00061135	859.867	sepsis
HDL	rs9306	T	C	0.422601	-0.0129674	0.00197315	4.96678e-11	8.2062e-05	44.6333	sepsis
HDL	rs10233430	T	C	0.427019	-0.0204944	0.00192772	2.12848e-26	0.000205536	111.487	sepsis
HDL	rs13235365	C	T	0.273616	0.0258181	0.00214379	2.10614e-33	0.000264964	176.93	sepsis
HDL	rs6460894	T	C	0.339247	-0.0121653	0.00201452	1.55257e-09	6.63485e-05	39.2825	sepsis
HDL	rs17138358	G	C	0.398392	-0.0272272	0.00194811	2.17772e-44	0.000355353	196.77	sepsis
HDL	rs1534696	C	A	0.540992	0.0166573	0.0019113	2.90329e-18	0.0001378	73.6483	sepsis
HDL	rs2726114	A	G	0.799731	-0.0158736	0.00238492	2.81723e-11	8.07121e-05	66.8812	sepsis
HDL	rs35580606	A	G	0.516902	-0.0108953	0.00191009	1.16975e-08	5.9286e-05	31.5088	sepsis
HDL	rs55935382	C	A	0.32503	0.01764	0.00203822	4.94598e-18	0.000136532	82.5944	sepsis
HDL	rs42125	A	G	0.023208	-0.0398667	0.0070049	1.26106e-08	7.20594e-05	421.865	sepsis
HDL	rs35493868	C	G	0.202024	0.0372262	0.00237772	3.01095e-55	0.000446807	367.833	sepsis
HDL	rs587607693	G	A	0.058438	-0.0250241	0.0044341	1.66571e-08	6.89114e-05	166.215	sepsis
HDL	rs183906992	T	C	0.04275	0.0294539	0.00474735	5.4947e-10	7.10031e-05	230.271	sepsis
HDL	rs201441	T	G	0.580679	-0.0109672	0.0019342	1.42674e-08	5.85739e-05	31.926	sepsis
HDL	rs77605964	G	A	0.226924	0.0170396	0.00227819	7.46363e-14	0.000101871	77.0677	sepsis
HDL	rs12705595	G	A	0.37337	0.0110554	0.00198306	2.47644e-08	5.71912e-05	32.4416	sepsis
HDL	rs4731701	C	T	0.493001	0.0296707	0.00191012	2.06083e-54	0.000440089	233.673	sepsis
HDL	rs73151974	C	T	0.144024	-0.0161895	0.00273371	3.17718e-09	6.46239e-05	69.5697	sepsis
HDL	rs34940374	G	A	0.182973	-0.0170378	0.00247025	5.30387e-12	8.67921e-05	77.0514	sepsis
HDL	rs7794796	C	T	0.332335	-0.016879	0.00203772	1.19831e-16	0.000126432	75.6218	sepsis
HDL	rs330042	G	A	0.265807	0.0145796	0.00215154	1.23245e-11	8.29656e-05	56.4215	sepsis
HDL	rs9987289	A	G	0.908737	0.0872902	0.00329366	9.0719e-155	0.00126385	2022.48	sepsis
HDL	rs6985490	C	T	0.56129	0.0189275	0.00197452	9.16781e-22	0.000176434	95.0911	sepsis
HDL	rs73607786	G	A	0.012812	0.0995915	0.0084655	5.95505e-32	0.000250895	2632.68	sepsis
HDL	rs3779788	C	T	0.144349	0.102233	0.00271342	0	0.0025818	2774.19	sepsis
HDL	rs6989064	C	T	0.546975	0.0635535	0.00190475	4.29895e-244	0.0020017	1072.09	sepsis
HDL	rs56090699	T	C	0.301422	0.0185648	0.00208262	4.91545e-19	0.000145144	91.4816	sepsis
HDL	rs7826177	T	C	0.635428	0.0112399	0.00197917	1.35407e-08	5.85335e-05	33.5335	sepsis
HDL	rs10504477	T	C	0.412192	-0.0150661	0.00193097	6.07658e-15	0.000109993	60.2497	sepsis
HDL	rs13269725	A	G	0.078342	-0.0259912	0.00353253	1.87144e-13	9.75545e-05	179.311	sepsis
HDL	rs1431659	A	G	0.728463	0.0127918	0.00214104	2.30693e-09	6.47336e-05	43.4327	sepsis
HDL	rs61596977	C	T	0.140363	-0.016225	0.00273721	3.07453e-09	6.35283e-05	69.8752	sepsis
HDL	rs2247355	C	T	0.182679	0.0206138	0.00245873	5.11928e-17	0.00012689	112.79	sepsis
HDL	rs2290866	C	T	0.253153	-0.0119226	0.00218189	4.64619e-08	5.3751e-05	37.7307	sepsis
HDL	rs6469605	C	T	0.568501	0.0316197	0.00191959	5.82031e-61	0.00049052	265.38	sepsis
HDL	rs72647336	G	A	0.056628	-0.0440494	0.00442834	2.59486e-23	0.000207312	515.031	sepsis
HDL	rs4871603	C	T	0.653471	0.0360061	0.00199228	5.21857e-73	0.000587149	344.117	sepsis
HDL	rs4871624	T	G	0.286726	-0.020416	0.00211032	3.875e-22	0.000170488	110.636	sepsis
HDL	rs7817574	T	C	0.185003	0.0331985	0.00243942	3.53196e-42	0.000332355	292.543	sepsis
HDL	rs4875043	A	C	0.216821	-0.0149745	0.0023285	1.26797e-10	7.61548e-05	59.5193	sepsis
HDL	rs686030	C	A	0.858823	0.0498241	0.00273951	6.515e-74	0.000601972	658.919	sepsis
HDL	rs12351518	G	C	0.105761	0.0213545	0.00310695	6.28042e-12	8.62557e-05	121.041	sepsis
HDL	rs1412234	T	C	0.327133	-0.011989	0.00203583	3.88543e-09	6.32775e-05	38.1522	sepsis
HDL	rs7853377	A	G	0.216224	0.0152447	0.0023168	4.70235e-11	7.87705e-05	61.6866	sepsis
HDL	rs7036107	A	G	0.51098	-0.0122524	0.00194377	2.91147e-10	7.50245e-05	39.847	sepsis
HDL	rs12686780	C	T	0.174998	-0.0161688	0.00251034	1.18782e-10	7.54873e-05	69.3919	sepsis
HDL	rs74500135	T	C	0.009847	0.0670758	0.010029	2.25957e-11	8.7734e-05	1194.22	sepsis
HDL	rs2297409	G	A	0.194635	-0.0333565	0.00240571	1.02433e-43	0.000348823	295.335	sepsis
HDL	rs2066714	T	C	0.128622	0.0465396	0.00284369	3.34934e-60	0.000485509	574.908	sepsis
HDL	rs2740488	A	C	0.265328	-0.0686515	0.00216181	2.58329e-221	0.00183741	1250.99	sepsis
HDL	rs1125873	A	T	0.492135	0.0159741	0.00192237	9.6036e-17	0.000127554	67.7308	sepsis
HDL	rs147772065	G	C	0.034794	0.0288034	0.0052496	4.09327e-08	5.57239e-05	220.212	sepsis
HDL	rs10119644	T	A	0.493902	0.013468	0.00191042	1.79228e-12	9.068e-05	48.1459	sepsis
HDL	rs2417125	A	G	0.284014	-0.0131524	0.00211658	5.16569e-10	7.03533e-05	45.9159	sepsis
HDL	rs532436	G	A	0.184606	0.0231547	0.00245365	3.84195e-21	0.000161407	142.309	sepsis
HDL	rs2520096	A	G	0.270192	0.0147205	0.00215114	7.7489e-12	8.54587e-05	57.5173	sepsis
HDL	rs11254464	T	C	0.423107	0.0127581	0.00193081	3.90491e-11	7.94598e-05	43.2041	sepsis
HDL	rs11009262	G	T	0.057318	-0.0233289	0.00409245	1.19476e-08	5.88132e-05	144.458	sepsis
HDL	rs2804894	G	A	0.734831	0.0173063	0.0021841	2.30421e-15	0.000116721	79.499	sepsis
HDL	rs34045894	G	A	0.15624	-0.0172909	0.00262706	4.64648e-11	7.88272e-05	79.3576	sepsis
HDL	rs11239536	T	A	0.240967	0.0287501	0.00223129	5.46983e-38	0.000302362	219.398	sepsis
HDL	rs7924036	G	T	0.503377	0.0138679	0.00190752	3.59167e-13	9.61549e-05	51.0475	sepsis
HDL	rs703966	G	A	0.418881	0.0156949	0.00193455	4.9407e-16	0.000119923	65.3839	sepsis
HDL	rs2068888	G	A	0.450441	0.0191803	0.0019152	1.31258e-23	0.000182135	97.6482	sepsis
HDL	rs10786114	C	T	0.874851	0.0238735	0.00288231	1.20346e-16	0.000124803	151.281	sepsis
HDL	rs12781812	G	T	0.400915	0.0107203	0.00194289	3.43449e-08	5.52058e-05	30.5047	sepsis
HDL	rs2792751	T	C	0.725031	-0.0360998	0.0021336	3.22251e-64	0.000519613	345.91	sepsis
HDL	rs12411732	G	A	0.145572	-0.0305779	0.00274115	6.75897e-29	0.000232594	248.181	sepsis
HDL	rs10901802	G	C	0.520073	0.0107977	0.00191159	1.61813e-08	5.82012e-05	30.9468	sepsis
HDL	rs1970811	T	C	0.457743	-0.0116112	0.00191759	1.4033e-09	6.69285e-05	35.7855	sepsis
HDL	rs117291242	C	T	0.036567	-0.0315912	0.00506695	4.52481e-10	7.03191e-05	264.902	sepsis
HDL	rs16928809	G	A	0.093089	-0.0262633	0.00329991	1.73726e-15	0.000116464	183.085	sepsis
HDL	rs61884030	T	C	0.13949	0.0177441	0.00275943	1.27311e-10	7.55852e-05	83.5721	sepsis
HDL	rs79634051	G	C	0.028177	0.0392148	0.00574877	9.01422e-12	8.42194e-05	408.182	sepsis
HDL	rs17309930	C	A	0.205132	-0.0218885	0.00235533	1.49749e-20	0.000156239	127.17	sepsis
HDL	rs564832	T	C	0.315005	-0.011708	0.00205455	1.20815e-08	5.91562e-05	36.3847	sepsis
HDL	rs4755720	C	T	0.60743	0.0111747	0.00195535	1.09745e-08	5.95546e-05	33.1455	sepsis
HDL	rs12575456	G	A	0.321829	0.0445866	0.00203342	1.43899e-106	0.000867767	527.67	sepsis
HDL	rs7107356	A	G	0.506623	0.0158503	0.00190123	7.62853e-17	0.000125594	66.685	sepsis
HDL	rs174566	A	G	0.350061	-0.0562241	0.00199551	1.17404e-174	0.00143844	839.07	sepsis
HDL	rs117762989	C	T	0.043022	-0.0268923	0.00468314	9.33632e-09	5.95495e-05	191.959	sepsis
HDL	rs2302263	C	T	0.088695	-0.0364373	0.00335268	1.63551e-27	0.000214627	352.408	sepsis
HDL	rs10750766	C	A	0.709866	-0.0185663	0.00209928	9.22462e-19	0.000141989	91.4964	sepsis
HDL	rs4930352	G	T	0.494128	0.0161709	0.00193852	7.3119e-17	0.000130731	69.41	sepsis
HDL	rs559355	A	T	0.1573	-0.0349311	0.00261254	8.98723e-41	0.000323487	323.875	sepsis
HDL	rs2155220	C	T	0.437951	-0.0105204	0.00191315	3.81965e-08	5.44872e-05	29.3777	sepsis
HDL	rs11021232	T	C	0.18096	-0.0167378	0.00248678	1.68835e-11	8.30452e-05	74.3618	sepsis
HDL	rs643186	T	C	0.75379	-0.0156041	0.00221603	1.90228e-12	9.03782e-05	64.6295	sepsis
HDL	rs117847213	A	G	0.040812	0.0295589	0.0048659	1.24217e-09	6.84066e-05	231.916	sepsis
HDL	rs141469619	A	G	0.009879	-0.203479	0.0101857	8.7441e-89	0.000809973	10989.9	sepsis
HDL	rs59781045	C	T	0.068117	0.074037	0.0037879	4.49158e-85	0.000695896	1454.96	sepsis
HDL	rs4614	A	G	0.406222	-0.0178217	0.00193829	3.76575e-20	0.00015322	84.3047	sepsis
HDL	rs11218738	G	A	0.249489	0.0234498	0.00219817	1.43881e-26	0.000205929	145.959	sepsis
HDL	rs10774439	G	A	0.814891	0.020513	0.00248318	1.44725e-16	0.000126945	111.689	sepsis
HDL	rs2302367	T	C	0.490625	-0.010591	0.00191618	3.25488e-08	5.60649e-05	29.7733	sepsis
HDL	rs11045171	A	G	0.197605	0.0283661	0.00240558	4.30285e-32	0.000255162	213.576	sepsis
HDL	rs7488780	G	C	0.204263	0.0145459	0.00237104	8.52565e-10	6.87813e-05	56.161	sepsis
HDL	rs7316878	T	C	0.43366	0.0115056	0.00201679	1.16406e-08	6.50242e-05	35.1376	sepsis
HDL	rs58123204	A	G	0.153445	-0.0184574	0.00264401	2.93429e-12	8.85073e-05	90.4262	sepsis
HDL	rs11171710	G	A	0.44814	-0.0114694	0.00192933	2.76866e-09	6.5066e-05	34.9168	sepsis
HDL	rs58298943	C	T	0.084318	0.0201986	0.00342748	3.78938e-09	6.29996e-05	108.292	sepsis
HDL	rs61352607	G	T	0.240851	0.0306111	0.00222442	4.35111e-43	0.00034266	248.72	sepsis
HDL	rs2137537	T	C	0.54435	-0.0109363	0.00191911	1.20773e-08	5.93308e-05	31.7464	sepsis
HDL	rs2645979	G	A	0.357369	0.0114281	0.00198606	8.70755e-09	5.99869e-05	34.6658	sepsis
HDL	rs1012306	C	T	0.561193	0.0106864	0.00192189	2.69219e-08	5.62443e-05	30.3121	sepsis
HDL	rs7299698	C	T	0.440728	0.0184432	0.00191998	7.5471e-22	0.000167686	90.2872	sepsis
HDL	rs3184504	T	C	0.517322	0.0265387	0.00190452	3.90451e-44	0.000351729	186.945	sepsis
HDL	rs74985067	G	A	0.033978	0.0444483	0.0052756	3.59951e-17	0.000129696	524.401	sepsis
HDL	rs2337632	A	G	0.626074	-0.0246069	0.00215667	3.74132e-30	0.000283501	160.719	sepsis
HDL	rs1054852	A	G	0.376936	0.0351047	0.0020654	8.70789e-65	0.000578843	327.103	sepsis
HDL	rs921919	G	A	0.669162	-0.041665	0.00206455	1.43362e-90	0.000768634	460.783	sepsis
HDL	rs7136506	T	C	0.2164	-0.036108	0.00235185	3.38075e-53	0.000442169	346.067	sepsis
HDL	rs4078216	G	A	0.240088	0.0139982	0.00223013	3.45493e-10	7.15003e-05	52.0113	sepsis
HDL	rs76428106	T	C	0.01297	-0.0624148	0.00878921	1.2359e-12	9.97414e-05	1034.02	sepsis
HDL	rs117230571	A	G	0.076958	-0.0266417	0.00363105	2.18127e-13	0.000100839	188.398	sepsis
HDL	rs549058	G	T	0.120319	0.0171095	0.00293694	5.69005e-09	6.19675e-05	77.7013	sepsis
HDL	rs150861794	C	T	0.018301	-0.0446978	0.00759758	4.025e-09	7.17886e-05	530.305	sepsis
HDL	rs9604045	G	T	0.253572	0.0175151	0.00228914	1.9882e-14	0.00011613	81.4289	sepsis
HDL	rs1760940	A	C	0.24702	0.0121791	0.0022157	3.86903e-08	5.51793e-05	39.3717	sepsis
HDL	rs1955512	G	A	0.575802	0.0109986	0.00197003	2.36458e-08	5.90944e-05	32.1091	sepsis
HDL	rs4899251	C	T	0.942012	-0.0232048	0.0041399	2.08063e-08	5.88275e-05	142.925	sepsis
HDL	rs367677	A	G	0.239995	0.0166703	0.00224786	1.20642e-13	0.000101376	73.7633	sepsis
HDL	rs13379043	T	C	0.28042	0.0198764	0.00216717	4.66082e-20	0.000159439	104.865	sepsis
HDL	rs8014289	A	G	0.562282	0.0151048	0.00192712	4.57716e-15	0.000112307	60.5597	sepsis
HDL	rs3825669	A	G	0.804948	0.0143116	0.00242102	3.39227e-09	6.43168e-05	54.3663	sepsis
HDL	rs12588117	C	G	0.541174	-0.0106901	0.00192038	2.5967e-08	5.67516e-05	30.3331	sepsis
HDL	rs7158166	T	C	0.593856	0.0140932	0.00195101	5.06512e-13	9.58099e-05	52.7197	sepsis
HDL	rs2498786	C	G	0.615979	-0.0254741	0.00196826	2.5924e-38	0.000307007	172.247	sepsis
HDL	rs28510484	G	C	0.170462	-0.0154472	0.00253932	1.17805e-09	6.74828e-05	63.3363	sepsis
HDL	rs7170463	A	G	0.311432	0.018911	0.0020591	4.14946e-20	0.00015338	94.9254	sepsis
HDL	rs8028785	T	C	0.182545	0.0149617	0.00246418	1.26583e-09	6.68076e-05	59.4176	sepsis
HDL	rs150844304	A	C	0.025907	-0.090543	0.00599215	1.38572e-51	0.000413768	2176.02	sepsis
HDL	rs10162642	G	A	0.211684	-0.0479223	0.0023419	4.60178e-93	0.000766467	609.577	sepsis
HDL	rs1601935	G	T	0.65541	-0.0968707	0.00201868	0	0.00423868	2490.8	sepsis
HDL	rs7170361	T	C	0.285912	0.0812416	0.00216071	0	0.00269508	1751.9	sepsis
HDL	rs2588859	A	T	0.55673	0.0148328	0.0019203	1.12549e-14	0.00010859	58.3982	sepsis
HDL	rs11071770	C	T	0.270131	-0.0156717	0.00214276	2.59708e-13	9.6846e-05	65.1907	sepsis
HDL	rs28362901	C	A	0.088332	-0.0238891	0.00336295	1.21536e-12	9.19146e-05	151.479	sepsis
HDL	rs1509560	T	G	0.748643	0.0120773	0.00221009	4.63902e-08	5.48953e-05	38.7162	sepsis
HDL	rs1270076	A	G	0.776823	0.014345	0.00228637	3.51577e-10	7.13514e-05	54.6204	sepsis
HDL	rs12928099	C	A	0.29612	0.0214263	0.00206787	3.70974e-25	0.000191377	121.856	sepsis
HDL	rs62037364	G	A	0.403848	-0.0106638	0.00192428	2.99534e-08	5.47556e-05	30.184	sepsis
HDL	rs3814883	C	T	0.482467	-0.0153035	0.00189151	5.93589e-16	0.000116955	62.1634	sepsis
HDL	rs75152587	G	T	0.012738	-0.0944291	0.00849948	1.12178e-28	0.000224272	2366.82	sepsis
HDL	rs142493909	T	C	0.018669	0.0675181	0.00701498	6.28011e-22	0.000167035	1210.02	sepsis
HDL	rs79616633	C	T	0.022287	-0.0357435	0.00639957	2.33301e-08	5.56785e-05	339.115	sepsis
HDL	rs79600951	C	G	0.092057	-0.106795	0.00325908	1.65807e-235	0.00190655	3027.3	sepsis
HDL	rs545858676	A	C	0.037212	-0.0974396	0.00603764	1.36406e-58	0.000680322	2520.14	sepsis
HDL	rs11645157	T	G	0.494767	0.0186142	0.00188524	5.41572e-23	0.000173225	91.9691	sepsis
HDL	rs138026745	G	A	0.025523	0.0336454	0.00615907	4.6884e-08	5.63099e-05	300.473	sepsis
HDL	rs71647892	T	C	0.011842	-0.0629378	0.00871711	5.19759e-13	9.27053e-05	1051.42	sepsis
HDL	rs55781197	A	G	0.115034	0.0587349	0.00295144	4.03521e-88	0.000702385	915.685	sepsis
HDL	rs2925979	T	C	0.699999	0.037299	0.00205659	1.64659e-73	0.000584312	369.273	sepsis
HDL	rs12926854	A	G	0.269909	0.0122457	0.00213341	9.46958e-09	5.91006e-05	39.8034	sepsis
HDL	rs11640494	G	A	0.456655	-0.015349	0.00189969	6.49054e-16	0.000116911	62.5336	sepsis
HDL	rs141062196	G	A	0.194436	-0.0188553	0.00241089	5.24521e-15	0.000111371	94.367	sepsis
HDL	rs8081548	T	A	0.658521	0.01845	0.00202095	6.88992e-20	0.000153093	90.3537	sepsis
HDL	rs3027167	C	T	0.682038	-0.0124258	0.00205083	1.37045e-09	6.69673e-05	40.9828	sepsis
HDL	rs9904004	A	G	0.060744	-0.0302694	0.00400552	4.12721e-14	0.00010455	243.199	sepsis
HDL	rs8071110	A	G	0.357279	-0.0133901	0.00198967	1.69885e-11	8.23432e-05	47.5906	sepsis
HDL	rs2517951	C	T	0.677255	0.028238	0.00204079	1.52865e-43	0.000348586	211.651	sepsis
HDL	rs2715554	A	G	0.150686	-0.0184015	0.00266206	4.76173e-12	8.66718e-05	89.8793	sepsis
HDL	rs34138141	G	T	0.280655	-0.0175318	0.00212461	1.56061e-16	0.000124106	81.5843	sepsis
HDL	rs112259268	C	A	0.028404	-0.168534	0.00575922	3.03812e-188	0.00156773	7539.26	sepsis
HDL	rs148312451	A	T	0.482933	-0.01187	0.00197719	1.93145e-09	7.03664e-05	37.3986	sepsis
HDL	rs112001035	G	A	0.060492	-0.0466304	0.00408312	3.31141e-30	0.000247153	577.154	sepsis
HDL	rs4969141	C	T	0.489676	0.0296373	0.00191152	3.23061e-54	0.000438998	233.147	sepsis
HDL	rs7218647	G	A	0.559041	0.0109209	0.00192614	1.42933e-08	5.88015e-05	31.657	sepsis
HDL	rs56017932	G	C	0.20048	0.015477	0.00268496	8.1982e-09	7.67899e-05	63.5809	sepsis
HDL	rs983663	A	G	0.251682	-0.0143608	0.0022075	7.74567e-11	7.76829e-05	54.7407	sepsis
HDL	rs2435307	C	T	0.48634	0.0162767	0.00190927	1.5269e-17	0.000132367	70.3212	sepsis
HDL	rs680321	T	C	0.456556	0.0108517	0.00191658	1.49608e-08	5.84352e-05	31.2571	sepsis
HDL	rs150237291	T	C	0.021799	0.0453058	0.00656295	5.08198e-12	8.75391e-05	544.83	sepsis
HDL	rs77960347	A	G	0.013349	0.290966	0.00830188	4.15242e-269	0.00223011	22471.8	sepsis
HDL	rs117687565	C	T	0.011819	0.0828214	0.00912019	1.07478e-19	0.000160226	1820.7	sepsis
HDL	rs8086351	C	G	0.824212	0.0839587	0.0025068	6.22237e-246	0.00204263	1871.05	sepsis
HDL	rs2298624	C	T	0.132532	0.0300361	0.00280916	1.10713e-26	0.000207439	239.464	sepsis
HDL	rs11664369	C	T	0.267061	-0.0229777	0.00215861	1.84629e-26	0.000206691	140.141	sepsis
HDL	rs73455693	G	A	0.037231	0.0280646	0.00510538	3.86167e-08	5.64644e-05	209.06	sepsis
HDL	rs554146	A	C	0.704992	0.0127257	0.00211531	1.78782e-09	6.73614e-05	42.985	sepsis
HDL	rs62117487	A	G	0.057038	0.0457487	0.00411744	1.10963e-28	0.000225137	555.534	sepsis
HDL	rs116843064	G	A	0.019327	0.206178	0.0069176	3.38075e-195	0.0016114	11283.3	sepsis
HDL	rs3745683	G	A	0.074638	-0.0546353	0.00362928	3.24815e-51	0.000412333	792.319	sepsis
HDL	rs7251640	T	C	0.194019	0.0141902	0.00242811	5.09211e-09	6.29761e-05	53.4479	sepsis
HDL	rs62102718	A	T	0.286413	-0.0236953	0.0021125	3.37597e-29	0.000229506	149.031	sepsis
HDL	rs2965169	A	C	0.388738	0.0120831	0.00195448	6.31911e-10	6.93859e-05	38.7534	sepsis
HDL	rs144311893	C	T	0.022086	0.0809615	0.0066916	1.06938e-33	0.000283142	1739.84	sepsis
HDL	rs4803773	A	G	0.498722	0.0400846	0.00199508	8.71789e-90	0.000803382	426.49	sepsis
HDL	rs12462109	C	T	0.287067	-0.0159539	0.00210812	3.79502e-14	0.000104183	67.5596	sepsis
HDL	rs367070	A	G	0.225571	0.0417949	0.00228709	1.32653e-74	0.000610297	463.66	sepsis
HDL	rs144033177	A	C	0.015822	-0.05557	0.0078389	1.3508e-12	9.61714e-05	819.661	sepsis
HDL	rs1132274	C	A	0.154029	-0.0217809	0.00263979	1.57078e-16	0.000123634	125.923	sepsis
HDL	rs6075860	G	A	0.56549	-0.0128	0.00192763	3.13091e-11	8.05146e-05	43.4884	sepsis
HDL	rs6059958	C	T	0.170742	0.0146541	0.00255516	9.74544e-09	6.08105e-05	56.9996	sepsis
HDL	rs6142206	G	A	0.42072	-0.0161106	0.00193468	8.27289e-17	0.000126513	68.8933	sepsis
HDL	rs150224153	C	T	0.029665	-0.0934689	0.00575879	3.06204e-59	0.000502956	2318.93	sepsis
HDL	rs6073958	T	C	0.198804	-0.0609299	0.00239207	4.06756e-143	0.00118265	985.404	sepsis
HDL	rs77767539	G	A	0.014299	0.0452639	0.00821382	3.57409e-08	5.77544e-05	543.823	sepsis
HDL	rs6066148	G	C	0.259964	0.0133124	0.00218121	1.03954e-09	6.81881e-05	47.0399	sepsis
HDL	rs4239651	T	C	0.79447	0.0259749	0.00236025	3.60924e-28	0.000220339	179.086	sepsis
HDL	rs6123685	G	A	0.254745	0.0159783	0.0021911	3.04562e-13	9.69397e-05	67.7664	sepsis
HDL	rs76602912	T	C	0.023789	-0.0434476	0.00626364	4.01996e-12	8.76761e-05	501.055	sepsis
HDL	rs7281183	G	A	0.737142	-0.01272	0.00218963	6.27718e-09	6.27013e-05	42.9465	sepsis
HDL	rs3746915	A	G	0.580939	0.0108813	0.00194098	2.06954e-08	5.765e-05	31.4279	sepsis
HDL	rs235314	C	T	0.532212	-0.0177425	0.00191993	2.43697e-20	0.000156745	83.557	sepsis
HDL	rs407133	G	C	0.558791	-0.0105618	0.00193239	4.6117e-08	5.50047e-05	29.6094	sepsis
HDL	rs2236464	T	C	0.212102	-0.0155836	0.00235595	3.72629e-11	8.11672e-05	64.4598	sepsis
HDL	rs2256609	A	G	0.189238	-0.0328881	0.00244058	2.17926e-41	0.000331902	287.099	sepsis
HDL	rs9608783	A	G	0.76629	0.0144051	0.00226159	1.89699e-10	7.43247e-05	55.079	sepsis
HDL	rs133015	C	G	0.440063	0.0205993	0.00192854	1.24526e-26	0.000209117	112.631	sepsis
HDL	rs9622830	C	G	0.354212	-0.0163821	0.00199965	2.5589e-16	0.000122779	71.2349	sepsis
LDL-C	rs880315	T	C	0.34024	-0.0152225	0.00220678	5.27176e-12	0.000104034	47.5832	sepsis
LDL-C	rs4661712	G	A	0.593255	0.0128536	0.00211355	1.19047e-09	7.97339e-05	33.9259	sepsis
LDL-C	rs61775180	C	T	0.420137	-0.0263419	0.0021108	9.64928e-36	0.000338096	142.487	sepsis
LDL-C	rs114165349	G	C	0.023172	0.056229	0.00695521	6.24489e-16	0.000143131	649.236	sepsis
LDL-C	rs472495	G	T	0.648959	0.0425743	0.00218093	7.25611e-85	0.000825848	372.201	sepsis
LDL-C	rs11206517	T	G	0.033149	0.0680285	0.00580615	1.04759e-31	0.000296648	950.307	sepsis
LDL-C	rs56120442	G	C	0.02633	-0.0419835	0.00666542	3.00147e-10	9.03753e-05	361.942	sepsis
LDL-C	rs12041843	T	G	0.1283	-0.0237988	0.00311645	2.2319e-14	0.000126688	116.303	sepsis
LDL-C	rs1556562	G	T	0.790033	0.0190249	0.00248903	2.11396e-14	0.00012008	74.3236	sepsis
LDL-C	rs6680227	G	A	0.035237	-0.0746581	0.00563322	4.3246e-40	0.000378969	1144.55	sepsis
LDL-C	rs115458560	T	C	0.018563	-0.0503391	0.0077049	6.42983e-11	9.23318e-05	520.347	sepsis
LDL-C	rs140584594	A	G	0.730069	-0.01433	0.00232961	7.68774e-10	8.09355e-05	42.1672	sepsis
LDL-C	rs6667939	C	T	0.71867	0.0153061	0.00232969	5.03099e-11	9.47337e-05	48.1073	sepsis
LDL-C	rs2642438	A	G	0.702657	0.0253218	0.00227308	8.02426e-29	0.000267929	131.665	sepsis
LDL-C	rs10910476	C	T	0.555163	0.0123938	0.00210193	3.71539e-09	7.58683e-05	31.5421	sepsis
LDL-C	rs556107	C	T	0.523338	0.0351712	0.00208846	1.22704e-63	0.000617159	254.013	sepsis
LDL-C	rs28631087	T	C	0.21274	-0.0161901	0.0025459	2.02697e-10	8.78004e-05	53.8246	sepsis
LDL-C	rs56236159	T	G	0.13149	0.0177139	0.00307979	8.83722e-09	7.16681e-05	64.4333	sepsis
LDL-C	rs907867	T	G	0.468693	-0.0171568	0.00208779	2.0747e-16	0.000146601	60.4442	sepsis
LDL-C	rs1367117	G	A	0.335193	0.082872	0.00220046	0	0.00306081	1410.25	sepsis
LDL-C	rs430096	A	G	0.221046	-0.0543892	0.00251408	8.62958e-104	0.00101871	607.445	sepsis
LDL-C	rs4665985	A	C	0.273129	0.0241763	0.00235852	1.17583e-24	0.000232078	120.022	sepsis
LDL-C	rs111962739	C	T	0.156598	0.0181251	0.00286764	2.60612e-10	8.67784e-05	67.4594	sepsis
LDL-C	rs6544713	T	C	0.676864	-0.0537152	0.00222274	5.04395e-129	0.00126215	592.484	sepsis
LDL-C	rs6709904	A	G	0.112585	-0.043441	0.00329601	1.1458e-39	0.000377083	387.509	sepsis
LDL-C	rs7562734	G	C	0.322299	-0.0201126	0.00222879	1.81345e-19	0.000176711	83.0651	sepsis
LDL-C	rs12471768	T	C	0.704119	0.0135999	0.00228112	2.49261e-09	7.70663e-05	37.9799	sepsis
LDL-C	rs2577611	G	T	0.190473	0.0157211	0.00264396	2.74702e-09	7.62185e-05	50.7514	sepsis
LDL-C	rs150474434	G	A	0.101353	-0.0347623	0.00347063	1.29467e-23	0.000220127	248.141	sepsis
LDL-C	rs17050272	G	A	0.409275	-0.0205597	0.00211549	2.51096e-22	0.000204392	86.7991	sepsis
LDL-C	rs4954192	C	T	0.373474	0.0146629	0.00213654	6.74677e-12	0.000100617	44.1491	sepsis
LDL-C	rs2287622	A	G	0.602794	-0.0211572	0.00212931	2.89735e-23	0.000214354	91.9175	sepsis
LDL-C	rs7569317	T	C	0.530638	0.017881	0.00208232	8.92256e-18	0.000159265	65.6547	sepsis
LDL-C	rs1250258	C	T	0.736649	0.0137745	0.00236771	5.96819e-09	7.36169e-05	38.9613	sepsis
LDL-C	rs11568318	C	A	0.066246	0.0256951	0.00417849	7.77891e-10	8.16813e-05	135.576	sepsis
LDL-C	rs13076933	T	G	0.259454	-0.020994	0.00239027	1.59018e-18	0.000169369	90.5049	sepsis
LDL-C	rs9834932	A	G	0.08883	-0.0322172	0.00366408	1.45992e-18	0.000168021	213.136	sepsis
LDL-C	rs71311871	A	G	0.083052	-0.0283073	0.00378458	7.45259e-14	0.000122045	164.543	sepsis
LDL-C	rs55921103	G	T	0.648893	0.0136486	0.00219829	5.34128e-10	8.48826e-05	38.2524	sepsis
LDL-C	rs3732359	G	A	0.78012	-0.0173556	0.00252038	5.73409e-12	0.000103337	61.8531	sepsis
LDL-C	rs9289196	T	C	0.173786	0.0173702	0.00275673	2.95701e-10	8.66457e-05	61.9572	sepsis
LDL-C	rs113177823	G	A	0.054136	-0.0411737	0.00466039	1.00261e-18	0.000173614	348.114	sepsis
LDL-C	rs9832727	C	G	0.339636	-0.0147604	0.00220388	2.12072e-11	9.7729e-05	44.7382	sepsis
LDL-C	rs13108218	A	G	0.614867	-0.0177871	0.0021598	1.78763e-16	0.000149842	64.9669	sepsis
LDL-C	rs13121616	A	G	0.693553	0.0128507	0.00226135	1.32541e-08	7.0197e-05	33.9106	sepsis
LDL-C	rs9884390	T	C	0.234121	0.0251489	0.00249163	5.91153e-24	0.000226813	129.873	sepsis
LDL-C	rs11099097	C	T	0.291333	-0.0181876	0.00230231	2.79535e-15	0.000136588	67.9255	sepsis
LDL-C	rs1229984	T	C	0.972799	0.0525797	0.00633356	1.0258e-16	0.00014631	567.699	sepsis
LDL-C	rs13107325	C	T	0.074895	-0.0248331	0.00396439	3.75128e-10	8.54547e-05	126.632	sepsis
LDL-C	rs990619	C	G	0.523638	-0.0118015	0.00208525	1.51803e-08	6.94821e-05	28.5994	sepsis
LDL-C	rs146433259	C	T	0.011736	-0.0569699	0.0103828	4.08934e-08	7.5286e-05	666.458	sepsis
LDL-C	rs116734477	C	T	0.040837	-0.0473368	0.0052819	3.18616e-19	0.000175539	460.129	sepsis
LDL-C	rs28590710	G	A	0.196791	-0.017618	0.00274759	1.43468e-10	9.81244e-05	63.7375	sepsis
LDL-C	rs7734476	G	A	0.550077	0.0187595	0.00209401	3.28681e-19	0.000174194	72.2644	sepsis
LDL-C	rs1003533	C	T	0.188358	-0.0175614	0.00267038	4.8208e-11	9.42968e-05	63.3286	sepsis
LDL-C	rs6874202	T	C	0.634269	0.032331	0.00216292	1.60863e-50	0.000484957	214.645	sepsis
LDL-C	rs7746081	G	A	0.304113	-0.0234725	0.00226701	4.01584e-25	0.000233197	113.136	sepsis
LDL-C	rs79220007	T	C	0.076135	-0.057338	0.00392142	2.04104e-48	0.000462496	675.098	sepsis
LDL-C	rs28986304	T	C	0.122355	0.024976	0.00317556	3.68893e-15	0.000133973	128.094	sepsis
LDL-C	rs71205205	C	A	0.11784	0.0454598	0.00324888	1.73329e-44	0.00042966	424.362	sepsis
LDL-C	rs6940814	A	G	0.587566	-0.0127161	0.00211601	1.8613e-09	7.83698e-05	33.204	sepsis
LDL-C	rs9496567	G	A	0.243458	-0.0174316	0.00243272	7.7516e-13	0.000111934	62.396	sepsis
LDL-C	rs3822855	G	T	0.40166	0.0178418	0.00212447	4.53236e-17	0.000153008	65.3671	sepsis
LDL-C	rs2186037	A	G	0.518122	0.012699	0.00208368	1.09776e-09	8.05264e-05	33.1147	sepsis
LDL-C	rs7776054	A	G	0.261313	-0.0162316	0.00237493	8.22575e-12	0.000101712	54.1009	sepsis
LDL-C	rs73025516	A	G	0.044523	-0.0311673	0.00505225	6.87258e-10	8.26481e-05	199.471	sepsis
LDL-C	rs12208357	C	T	0.070102	0.0569843	0.00409617	5.3857e-44	0.000423356	666.795	sepsis
LDL-C	rs146534110	G	T	0.013304	0.0680211	0.00910045	7.75118e-14	0.000121474	950.1	sepsis
LDL-C	rs117733303	A	G	0.018422	0.0838178	0.00773844	2.44507e-27	0.000254076	1442.63	sepsis
LDL-C	rs118039278	G	A	0.078672	0.0835056	0.00388533	1.82841e-102	0.00101087	1431.9	sepsis
LDL-C	rs869412	T	C	0.225684	-0.0142314	0.00250093	1.2671e-08	7.07855e-05	41.5889	sepsis
LDL-C	rs28406917	C	T	0.427624	0.0119057	0.00211433	1.79213e-08	6.93878e-05	29.1066	sepsis
LDL-C	rs56130071	G	C	0.216984	0.0331798	0.00253796	4.67211e-39	0.00037409	226.063	sepsis
LDL-C	rs61003864	T	C	0.187128	0.0155966	0.00267616	5.61032e-09	7.40033e-05	49.9507	sepsis
LDL-C	rs2073547	A	G	0.184007	0.0355498	0.00267287	2.30741e-40	0.000379512	259.511	sepsis
LDL-C	rs4148826	T	C	0.18045	-0.0157917	0.0027233	6.68163e-09	7.37599e-05	51.2082	sepsis
LDL-C	rs60612724	A	G	0.038647	0.0323852	0.00541912	2.28544e-09	7.79331e-05	215.365	sepsis
LDL-C	rs111338114	A	G	0.05601	-0.0287743	0.00492283	5.06347e-09	8.75533e-05	170.017	sepsis
LDL-C	rs10231941	T	C	0.177717	0.0198565	0.00272709	3.30853e-13	0.000115235	80.9631	sepsis
LDL-C	rs9987289	A	G	0.908808	0.0453824	0.00362169	5.06973e-36	0.000341377	422.919	sepsis
LDL-C	rs1350559	C	G	0.401347	0.0137824	0.00213685	1.11948e-10	9.12798e-05	39.006	sepsis
LDL-C	rs117139027	G	A	0.017594	-0.0571106	0.00792993	5.93772e-13	0.000112751	669.754	sepsis
LDL-C	rs34265667	G	A	0.033987	-0.0320529	0.00575731	2.58658e-08	6.74622e-05	210.968	sepsis
LDL-C	rs28615248	T	C	0.196095	0.0184347	0.00263568	2.66613e-12	0.000107145	69.7837	sepsis
LDL-C	rs4738684	A	G	0.664652	-0.0315439	0.00220937	3.02998e-46	0.000443558	204.321	sepsis
LDL-C	rs2737265	A	G	0.28046	-0.0202743	0.002322	2.5155e-18	0.0001659	84.4061	sepsis
LDL-C	rs28601761	C	G	0.418688	-0.0620105	0.00213624	2.9281e-185	0.0018718	789.61	sepsis
LDL-C	rs28814720	A	G	0.519766	0.0121747	0.00215073	1.50731e-08	7.39958e-05	30.4368	sepsis
LDL-C	rs55831924	C	T	0.361448	0.0156761	0.0021829	6.90423e-13	0.000113435	50.4612	sepsis
LDL-C	rs3780181	A	G	0.067627	-0.0278983	0.00418323	2.5741e-11	9.81511e-05	159.822	sepsis
LDL-C	rs6475606	C	T	0.48447	-0.0202689	0.00208367	2.3018e-22	0.000205216	84.3611	sepsis
LDL-C	rs6560499	G	A	0.576007	-0.0122028	0.00212189	8.8764e-09	7.27337e-05	30.5774	sepsis
LDL-C	rs2066714	T	C	0.128775	0.0210151	0.00310964	1.39862e-11	9.90957e-05	90.687	sepsis
LDL-C	rs2740488	A	C	0.265466	-0.0252452	0.00236503	1.34168e-26	0.000248547	130.87	sepsis
LDL-C	rs2519093	C	T	0.18451	0.0557289	0.0026865	1.38728e-95	0.000934608	637.739	sepsis
LDL-C	rs10448340	T	G	0.319765	-0.0150594	0.00223737	1.68676e-11	9.86587e-05	46.569	sepsis
LDL-C	rs11014204	C	T	0.280227	0.0137924	0.00233007	3.23301e-09	7.67388e-05	39.0626	sepsis
LDL-C	rs79828839	C	T	0.198784	0.0144987	0.00261498	2.94832e-08	6.69606e-05	43.1658	sepsis
LDL-C	rs17476364	T	C	0.108328	-0.0216418	0.00335937	1.17739e-10	9.04821e-05	96.1764	sepsis
LDL-C	rs2068888	G	A	0.450695	-0.0192081	0.00209421	4.64311e-20	0.000182682	75.7619	sepsis
LDL-C	rs2250802	G	A	0.72434	-0.0181939	0.00233224	6.13985e-15	0.00013219	67.9725	sepsis
LDL-C	rs76468627	C	T	0.07587	-0.0217346	0.00394926	3.72406e-08	6.62425e-05	97.003	sepsis
LDL-C	rs12246352	A	G	0.103895	0.0257335	0.00342791	6.04735e-14	0.000123305	135.981	sepsis
LDL-C	rs7108486	T	C	0.023721	-0.0386029	0.00692024	2.42936e-08	6.90203e-05	306	sepsis
LDL-C	rs11601507	C	A	0.069468	0.0322012	0.00404981	1.84584e-15	0.000134057	212.925	sepsis
LDL-C	rs10832963	T	G	0.744224	0.0173059	0.00239616	5.10977e-13	0.00011402	61.4993	sepsis
LDL-C	rs174564	A	G	0.348557	-0.0318977	0.0021896	4.5002e-48	0.000462061	208.93	sepsis
LDL-C	rs4930163	G	A	0.159456	0.0174597	0.00285203	9.2495e-10	8.17156e-05	62.5973	sepsis
LDL-C	rs11226108	G	C	0.191562	-0.016026	0.00265376	1.55093e-09	7.95493e-05	52.739	sepsis
LDL-C	rs12970	G	A	0.060865	-0.0238713	0.00436759	4.61463e-08	6.51445e-05	117.013	sepsis
LDL-C	rs4307732	G	A	0.105876	0.0448315	0.0033985	9.81396e-40	0.000380533	412.713	sepsis
LDL-C	rs35882350	A	G	0.261067	0.0139684	0.00237417	4.0171e-09	7.52801e-05	40.0659	sepsis
LDL-C	rs1007938	A	G	0.40511	0.0121935	0.00213401	1.10422e-08	7.16632e-05	30.5308	sepsis
LDL-C	rs2160994	T	C	0.647494	0.0182581	0.00218417	6.30994e-17	0.000152175	68.4531	sepsis
LDL-C	rs61754230	C	T	0.019784	0.0430117	0.00748441	9.09272e-09	7.17528e-05	379.888	sepsis
LDL-C	rs597808	A	G	0.515915	0.0271066	0.00209151	2.05439e-38	0.000367012	150.88	sepsis
LDL-C	rs1169294	G	A	0.310089	0.0245043	0.00225844	1.99207e-27	0.000256918	123.301	sepsis
LDL-C	rs112403212	C	T	0.14143	0.0171314	0.0030143	1.32062e-08	7.12743e-05	60.2653	sepsis
LDL-C	rs2238162	C	T	0.522955	-0.0165008	0.00208847	2.76889e-15	0.000135851	55.9103	sepsis
LDL-C	rs2391825	G	A	0.279219	-0.0129848	0.00233356	2.63096e-08	6.78655e-05	34.622	sepsis
LDL-C	rs6602912	T	G	0.284854	0.0221997	0.00231001	7.23954e-22	0.00020079	101.199	sepsis
LDL-C	rs11621792	C	T	0.452867	0.0191489	0.00211033	1.14843e-19	0.000181711	75.2956	sepsis
LDL-C	rs6573971	G	A	0.555378	-0.0132318	0.00211984	4.32326e-10	8.64664e-05	35.9517	sepsis
LDL-C	rs61988556	T	C	0.086142	-0.0224158	0.00372109	1.70171e-09	7.91101e-05	103.179	sepsis
LDL-C	rs145730801	T	C	0.044378	0.0359995	0.00516918	3.30141e-12	0.00010992	266.118	sepsis
LDL-C	rs2043085	T	C	0.612225	-0.017018	0.00214177	1.92997e-15	0.000137511	59.4701	sepsis
LDL-C	rs261334	G	C	0.787277	-0.0218879	0.00254657	8.32275e-18	0.000160465	98.3762	sepsis
LDL-C	rs6495122	A	C	0.591279	0.0143852	0.00211976	1.15094e-11	0.000100019	42.4926	sepsis
LDL-C	rs12445804	G	A	0.074901	0.0229888	0.0040052	9.48229e-09	7.32383e-05	108.521	sepsis
LDL-C	rs62033400	A	G	0.394662	-0.0144167	0.00213447	1.43596e-11	9.93082e-05	42.6789	sepsis
LDL-C	rs183130	C	T	0.323808	-0.0329541	0.00223034	2.11192e-49	0.000475561	222.998	sepsis
LDL-C	rs9929977	T	A	0.369846	0.0167269	0.00216129	9.99554e-15	0.000130415	57.453	sepsis
LDL-C	rs34042070	C	G	0.187927	0.0485227	0.00268011	2.92378e-73	0.000718628	483.473	sepsis
LDL-C	rs7202323	T	G	0.229741	-0.0255365	0.00247732	6.47589e-25	0.000230796	133.907	sepsis
LDL-C	rs4782568	C	G	0.450902	-0.0165059	0.00210805	4.88112e-15	0.000134909	55.9449	sepsis
LDL-C	rs55714927	C	T	0.190364	-0.0264314	0.00265551	2.43668e-23	0.00021535	143.457	sepsis
LDL-C	rs9894946	A	G	0.841112	-0.0173333	0.00290132	2.31108e-09	8.0304e-05	61.6942	sepsis
LDL-C	rs12603885	G	A	0.69971	0.0175065	0.00227307	1.34269e-14	0.000128792	62.9333	sepsis
LDL-C	rs36043200	G	A	0.516694	-0.0265902	0.0020917	5.05626e-37	0.000353125	145.186	sepsis
LDL-C	rs1801689	A	C	0.030551	0.061862	0.00605788	1.75535e-24	0.000226688	785.832	sepsis
LDL-C	rs77542162	A	G	0.022495	0.128484	0.0070401	2.05742e-74	0.000725994	3389.85	sepsis
LDL-C	rs72631343	C	G	0.128894	-0.0292893	0.00311032	4.6499e-21	0.000192642	176.157	sepsis
LDL-C	rs72911393	C	T	0.147618	-0.0182619	0.00294119	5.33169e-10	8.39258e-05	68.4816	sepsis
LDL-C	rs77960347	A	G	0.013351	0.0706209	0.00908667	7.73034e-15	0.000131393	1024.11	sepsis
LDL-C	rs7241918	G	T	0.82411	0.0157471	0.00274939	1.01928e-08	7.18882e-05	50.9194	sepsis
LDL-C	rs76127343	C	T	0.04172	0.0309473	0.00517495	2.22847e-09	7.65795e-05	196.665	sepsis
LDL-C	rs10423733	T	C	0.180142	-0.103305	0.00270769	0	0.00315229	2191.41	sepsis
LDL-C	rs12611067	G	T	0.351293	-0.0317367	0.0021743	2.96576e-48	0.000459062	206.826	sepsis
LDL-C	rs7250652	A	G	0.443277	0.016716	0.00208789	1.18337e-15	0.000137914	57.3782	sepsis
LDL-C	rs8107974	A	T	0.075765	-0.105058	0.00391919	2.74698e-158	0.00154575	2266.42	sepsis
LDL-C	rs62116889	T	C	0.068292	-0.0495779	0.00411226	1.80068e-33	0.000312792	504.729	sepsis
LDL-C	rs1551891	G	A	0.088107	-0.173628	0.00366029	0	0.00484422	6190.44	sepsis
LDL-C	rs4452060	C	A	0.420697	0.0832709	0.00210425	0	0.00337981	1423.86	sepsis
LDL-C	rs6857	C	T	0.170433	0.157481	0.00275812	0	0.0070128	5092.58	sepsis
LDL-C	rs204469	A	G	0.956332	0.0292288	0.00511631	1.11088e-08	7.13549e-05	175.43	sepsis
LDL-C	rs62118464	G	A	0.117604	0.0275743	0.00329412	5.7246e-17	0.000157806	156.132	sepsis
LDL-C	rs12327653	T	C	0.246085	-0.0157238	0.0024172	7.77118e-11	9.17387e-05	50.7688	sepsis
LDL-C	rs35081008	C	T	0.14811	-0.0319102	0.00292901	1.22391e-27	0.000256955	209.094	sepsis
LDL-C	rs438568	A	G	0.609246	0.0124777	0.00213986	5.5069e-09	7.41302e-05	31.9706	sepsis
LDL-C	rs2618566	G	T	0.659861	-0.0249198	0.00219993	9.58568e-30	0.000278758	127.518	sepsis
LDL-C	rs6050463	G	A	0.492974	0.012565	0.00208367	1.63731e-09	7.8924e-05	32.4195	sepsis
LDL-C	rs224440	C	G	0.21236	-0.0208692	0.00255235	2.92293e-16	0.000145694	89.4321	sepsis
LDL-C	rs1883711	G	C	0.031412	0.10277	0.0060919	7.48698e-64	0.000642684	2168.78	sepsis
LDL-C	rs6093446	G	A	0.287806	0.0221624	0.00230365	6.54746e-22	0.000201355	100.859	sepsis
LDL-C	rs6074012	T	C	0.523914	0.0116537	0.00208962	2.44776e-08	6.7749e-05	27.8875	sepsis
LDL-C	rs2256814	G	A	0.197877	0.0152618	0.00262512	6.10874e-09	7.39397e-05	47.8292	sepsis
LDL-C	rs17569873	C	T	0.201299	0.0171196	0.00260335	4.83309e-11	9.42417e-05	60.1824	sepsis
LDL-C	rs2005933	A	G	0.570823	0.0136481	0.00210895	9.70256e-11	9.12667e-05	38.2495	sepsis
LDL-C	rs960596	C	T	0.33932	0.0135068	0.00221758	1.12359e-09	8.17967e-05	37.4616	sepsis
LDL-C	rs12162782	T	G	0.344365	0.0129592	0.00219352	3.46397e-09	7.58346e-05	34.4856	sepsis
LP(A)	rs2457569	C	G	0.1172	-0.2797	0.0218	1.10969e-37	0.0161884	164.616	sepsis
LP(A)	rs9355291	C	T	0.06008	-0.3621	0.02978	5.12788e-34	0.0148084	275.895	sepsis
LP(A)	rs7412	C	T	0.1216	-0.1977	0.02108	6.68812e-21	0.00834967	82.2433	sepsis
TC	rs10903129	A	G	0.5369	0.029	0.0035	1.17402e-16	0.00041821	77.0209	sepsis
TC	rs6662286	T	C	0.90633	0.0691	0.007	5.53703e-23	0.000810724	149.368	sepsis
TC	rs6603981	C	T	0.8061	0.0351	0.0043	3.27371e-16	0.000385133	70.9269	sepsis
TC	rs2642438	A	G	0.7454	0.037	0.004	2.24493e-20	0.000519614	95.7061	sepsis
TC	rs558971	A	G	0.5303	0.0398	0.0036	2.06057e-28	0.000789111	145.383	sepsis
TC	rs9306897	T	C	0.6966	-0.0488	0.0037	1.01269e-39	0.00100663	185.498	sepsis
TC	rs541041	G	A	0.7836	0.1245	0.0046	2.52895e-161	0.00525679	972.841	sepsis
TC	rs780093	T	C	0.5871	-0.0515	0.0036	2.02018e-46	0.00128588	237.024	sepsis
TC	rs4245791	C	T	0.7045	-0.078	0.004	1.09782e-84	0.00253313	467.511	sepsis
TC	rs6709904	A	G	0.1135	-0.0545	0.0083	5.15929e-11	0.00059772	110.101	sepsis
TC	rs10490626	G	A	0.07916	-0.0415	0.0066	3.21833e-10	0.000251082	46.2336	sepsis
TC	rs2030746	C	T	0.3984	0.0199	0.0037	7.51597e-08	0.000189829	34.9525	sepsis
TC	rs4988235	G	A	0.5237	-0.0308	0.004	1.36066e-14	0.000473254	87.1631	sepsis
TC	rs2287623	G	A	0.595	-0.0273	0.0036	3.36788e-14	0.000359193	66.1479	sepsis
TC	rs11694172	A	G	0.2164	0.0277	0.0041	1.41758e-11	0.00026022	47.9167	sepsis
TC	rs11563251	C	T	0.1253	0.0368	0.0059	4.45221e-10	0.000296849	54.6635	sepsis
TC	rs7616006	A	G	0.4446	-0.0315	0.0036	2.13353e-18	0.000490034	90.2551	sepsis
TC	rs7640978	C	T	0.1055	-0.0376	0.0066	1.21956e-08	0.000266832	49.1345	sepsis
TC	rs13315871	G	A	0.08047	-0.0355	0.0061	5.89632e-09	0.000186503	34.34	sepsis
TC	rs6818397	T	G	0.5871	-0.0254	0.0039	7.37526e-11	0.000312791	57.6	sepsis
TC	rs4530754	G	A	0.5818	0.0228	0.0035	7.30364e-11	0.000252963	46.58	sepsis
TC	rs6882076	T	C	0.6662	0.0508	0.0037	6.73844e-43	0.00114775	211.534	sepsis
TC	rs3757354	C	T	0.2098	-0.0348	0.0042	1.17402e-16	0.000401542	73.95	sepsis
TC	rs1800562	G	A	0.04617	-0.0565	0.0077	2.17357e-13	0.000281163	51.7741	sepsis
TC	rs9391858	A	G	0.1939	0.0495	0.005	4.16275e-23	0.000765962	141.115	sepsis
TC	rs9272775	T	C	0.2823	0.0317	0.0055	8.23207e-09	0.000407195	74.9915	sepsis
TC	rs2814982	C	T	0.1069	-0.0441	0.0057	1.01916e-14	0.000371351	68.3878	sepsis
TC	rs868943	G	A	0.3945	-0.0292	0.0036	5.0159e-16	0.00040734	75.0182	sepsis
TC	rs9376090	T	C	0.2718	-0.0254	0.004	2.15315e-10	0.000255386	47.0263	sepsis
TC	rs11753995	G	A	0.1464	0.0489	0.0048	2.25488e-24	0.000597645	110.087	sepsis
TC	rs378479	G	C	0.5211	-0.0257	0.0035	2.09082e-13	0.000329657	60.7069	sepsis
TC	rs6415084	T	C	0.5369	-0.0237	0.0036	4.60016e-11	0.000279315	51.4338	sepsis
TC	rs1997243	A	G	0.1306	0.0332	0.005	3.13683e-11	0.000250305	46.0904	sepsis
TC	rs12670798	T	C	0.2243	0.0364	0.0041	6.80434e-19	0.000461058	84.9158	sepsis
TC	rs2073547	A	G	0.1939	0.0456	0.0047	2.95276e-22	0.00065002	119.741	sepsis
TC	rs9987289	A	G	0.9248	0.0842	0.0063	9.67318e-41	0.000986097	181.711	sepsis
TC	rs10088180	A	G	0.6781	-0.0228	0.004	1.19807e-08	0.000226942	41.7874	sepsis
TC	rs2326077	C	T	0.6478	-0.0388	0.0036	4.38348e-27	0.000686948	126.548	sepsis
TC	rs2737252	G	A	0.2559	-0.0331	0.0039	2.11713e-17	0.000417242	76.8425	sepsis
TC	rs2954029	A	T	0.4683	-0.0622	0.0035	1.17656e-70	0.00192664	355.363	sepsis
TC	rs7832643	G	T	0.405	0.0289	0.0037	5.68213e-15	0.000402529	74.1319	sepsis
TC	rs3780181	A	G	0.05277	-0.0442	0.0071	4.80476e-10	0.000195307	35.9612	sepsis
TC	rs581080	G	C	0.8206	0.0377	0.0047	1.04652e-15	0.000418472	77.0692	sepsis
TC	rs2066714	T	C	0.1201	0.0442	0.0076	6.03484e-09	0.000412906	76.0436	sepsis
TC	rs11789603	C	T	0.08971	0.0427	0.0062	5.69425e-12	0.000297787	54.8363	sepsis
TC	rs579459	T	C	0.215	0.062	0.0044	4.31965e-45	0.00129754	239.176	sepsis
TC	rs10904908	A	G	0.4538	0.025	0.0036	3.79953e-12	0.000309832	57.055	sepsis
TC	rs970548	A	C	0.277	0.025	0.004	4.10453e-10	0.000250339	46.0967	sepsis
TC	rs1129555	A	G	0.6768	-0.0317	0.0039	4.35693e-16	0.000439623	80.9662	sepsis
TC	rs12412743	C	T	0.153	-0.0298	0.0047	2.29131e-10	0.000230164	42.3809	sepsis
TC	rs10832962	C	T	0.719	0.0315	0.0039	6.64214e-16	0.000400946	73.8402	sepsis
TC	rs4752805	A	G	0.2467	0.0251	0.0041	9.24363e-10	0.000234161	43.117	sepsis
TC	rs17120244	C	T	0.1544	0.0444	0.0047	3.49319e-21	0.000514764	94.8122	sepsis
TC	rs10750219	T	C	0.4723	-0.028	0.0052	7.25997e-08	0.000390797	71.9703	sepsis
TC	rs3184504	T	C	0.5343	0.0318	0.0037	8.35593e-18	0.000503241	92.6887	sepsis
TC	rs2244608	A	G	0.3391	0.0313	0.0037	2.6862e-17	0.000439119	80.8734	sepsis
TC	rs10773003	G	A	0.08839	0.0369	0.0058	1.99054e-10	0.000219429	40.4039	sepsis
TC	rs8017377	G	A	0.4591	0.0251	0.0037	1.17068e-11	0.000312897	57.6196	sepsis
TC	rs10468017	C	T	0.2757	0.0617	0.004	1.11155e-53	0.00152039	280.317	sepsis
TC	rs488490	C	A	0.8668	-0.0566	0.0073	8.94469e-15	0.000739752	136.282	sepsis
TC	rs2000999	G	A	0.1847	0.0617	0.0044	1.1318e-44	0.00114653	211.308	sepsis
TC	rs314253	T	C	0.3351	-0.0233	0.0037	3.0288e-10	0.00024192	44.5462	sepsis
TC	rs2886232	T	C	0.8799	-0.0358	0.0062	7.73225e-09	0.000270877	49.8796	sepsis
TC	rs2156552	A	T	0.8219	0.057	0.0047	7.53729e-34	0.00095118	175.27	sepsis
TC	rs2228603	C	T	0.07124	-0.1217	0.0069	1.26548e-69	0.00195992	361.512	sepsis
TC	rs8103315	C	A	0.1359	0.0422	0.0055	1.68377e-14	0.000418252	77.0287	sepsis
TC	rs75687619	G	T	0.02375	0.1592	0.0153	2.34692e-25	0.00117528	216.613	sepsis
TC	rs281393	C	T	0.3734	-0.0322	0.0055	4.78316e-09	0.000485184	89.3614	sepsis
TC	rs2277862	C	T	0.1319	-0.0349	0.0052	1.92583e-11	0.00027893	51.3628	sepsis
TC	rs6016373	A	G	0.3734	-0.0319	0.0036	7.92209e-19	0.000476185	87.7032	sepsis
TC	rs2235367	A	G	0.4565	0.0357	0.0035	1.98273e-24	0.000632422	116.497	sepsis
TC	rs181360	T	G	0.1992	-0.0278	0.0043	1.01221e-10	0.000246566	45.4018	sepsis
TC	rs138777	A	G	0.6517	-0.0214	0.0037	7.30388e-09	0.000207902	38.2809	sepsis
TC	rs4253772	C	T	0.1187	0.0322	0.0058	2.82866e-08	0.000216928	39.9432	sepsis
TG	rs880315	T	C	0.340211	-0.011772	0.00210497	2.23851e-08	6.22134e-05	31.2758	sepsis
TG	rs2811964	A	G	0.906954	0.0196101	0.00344879	1.29988e-08	6.49042e-05	86.7896	sepsis
TG	rs114165349	G	C	0.023157	0.0818126	0.00663594	6.3452e-35	0.000302815	1510.6	sepsis
TG	rs61780049	A	G	0.14886	0.0153212	0.00279276	4.11038e-08	5.94832e-05	52.9778	sepsis
TG	rs11206374	G	A	0.224815	0.0250232	0.00237577	6.10774e-26	0.000218246	141.317	sepsis
TG	rs2131311	A	G	0.714636	-0.0124181	0.00222753	2.47772e-08	6.28962e-05	34.8031	sepsis
TG	rs138422027	C	A	0.087231	-0.0271787	0.00352177	1.18782e-14	0.00011763	166.711	sepsis
TG	rs213494	C	T	0.648345	0.0156106	0.00207578	5.46282e-14	0.00011112	54.9981	sepsis
TG	rs74090351	G	A	0.068143	-0.0250097	0.00393658	2.10944e-10	7.9436e-05	141.164	sepsis
TG	rs9436661	T	G	0.352919	-0.0777322	0.00207793	2.84482e-306	0.00275972	1363.67	sepsis
TG	rs698927	A	C	0.183785	-0.0183059	0.00256302	9.1771e-13	0.000100537	75.6293	sepsis
TG	rs1938566	C	T	0.834537	-0.0212127	0.00267054	1.96991e-15	0.000124271	101.555	sepsis
TG	rs61785481	G	A	0.411762	0.0111206	0.0020225	3.8316e-08	5.99081e-05	27.9103	sepsis
TG	rs320369	A	G	0.683292	-0.0125327	0.00214567	5.19114e-09	6.79805e-05	35.4485	sepsis
TG	rs1044808	G	C	0.081237	-0.0247492	0.00362188	8.30139e-12	9.14344e-05	138.239	sepsis
TG	rs1760801	G	A	0.295768	-0.0202981	0.00218442	1.51111e-20	0.000171636	92.9863	sepsis
TG	rs9425589	G	A	0.566781	-0.0137618	0.00200182	6.21448e-12	9.30043e-05	42.7424	sepsis
TG	rs6700266	G	A	0.342465	-0.0124503	0.0020932	2.71481e-09	6.98111e-05	34.9839	sepsis
TG	rs36043408	G	A	0.502153	-0.0128072	0.00198554	1.11677e-10	8.20107e-05	37.0183	sepsis
TG	rs11240358	G	A	0.394026	0.0135651	0.00202953	2.32725e-11	8.78729e-05	41.5293	sepsis
TG	rs11118310	A	T	0.593476	0.0193178	0.00202011	1.14672e-21	0.000180067	84.2216	sepsis
TG	rs61830291	A	C	0.095791	0.0287484	0.00337913	1.77519e-17	0.00014317	186.524	sepsis
TG	rs11122450	T	G	0.611733	-0.0481745	0.0020373	1.29005e-123	0.00110244	523.772	sepsis
TG	rs1043897	G	T	0.415585	-0.014664	0.00201517	3.41818e-13	0.000104452	48.5303	sepsis
TG	rs3820897	T	C	0.819861	0.0197269	0.00260304	3.4982e-14	0.000114946	87.8266	sepsis
TG	rs870527	T	A	0.476718	-0.0182457	0.00198499	3.86197e-20	0.000166092	75.1327	sepsis
TG	rs676210	G	A	0.205293	-0.0735169	0.00244968	7.09082e-198	0.00176354	1219.78	sepsis
TG	rs4665972	T	C	0.604587	-0.10025	0.00203577	0	0.00480517	2268.18	sepsis
TG	rs150419156	G	A	0.015259	-0.0505491	0.00847063	2.40809e-09	7.679e-05	576.68	sepsis
TG	rs111719640	G	C	0.060694	0.0263393	0.00416574	2.56802e-10	7.91027e-05	156.573	sepsis
TG	rs10210970	C	T	0.131448	0.0232557	0.00292788	1.97594e-15	0.000123492	122.058	sepsis
TG	rs6752845	G	C	0.431425	-0.0137812	0.00200389	6.10302e-12	9.31745e-05	42.863	sepsis
TG	rs17326656	G	T	0.238472	0.0174394	0.00233365	7.83783e-14	0.000110463	68.639	sepsis
TG	rs17536077	G	C	0.380342	-0.0115701	0.00204322	1.49027e-08	6.31002e-05	30.2122	sepsis
TG	rs7424120	C	T	0.601724	-0.0123561	0.00203065	1.16636e-09	7.31769e-05	34.4565	sepsis
TG	rs1009360	T	C	0.41859	-0.0184832	0.00200785	3.40184e-20	0.000166286	77.1014	sepsis
TG	rs10172544	C	A	0.408707	-0.0112291	0.0020155	2.52741e-08	6.09445e-05	28.4576	sepsis
TG	rs11904650	A	G	0.020999	0.0410641	0.00692419	3.01963e-09	6.93324e-05	380.568	sepsis
TG	rs954244	C	G	0.254641	0.015323	0.00227424	1.60985e-11	8.91274e-05	52.9902	sepsis
TG	rs4662414	A	G	0.446608	-0.0120574	0.0019918	1.41715e-09	7.18616e-05	32.8107	sepsis
TG	rs6432622	A	G	0.490264	-0.0108868	0.00198007	3.83711e-08	5.92387e-05	26.7491	sepsis
TG	rs4128205	A	C	0.509173	0.0115011	0.00199472	8.12851e-09	6.61154e-05	29.8529	sepsis
TG	rs13389219	C	T	0.392551	-0.0376242	0.00202704	6.62668e-77	0.000675104	319.479	sepsis
TG	rs1420384	G	T	0.66699	-0.01279	0.00210534	1.23966e-09	7.26687e-05	36.9189	sepsis
TG	rs3731696	A	G	0.121188	0.0218939	0.00303176	5.14116e-13	0.000102101	108.182	sepsis
TG	rs2382825	C	T	0.622954	-0.0134774	0.00204919	4.80228e-11	8.53282e-05	40.994	sepsis
TG	rs78058190	G	A	0.05045	0.0816071	0.00510649	1.73188e-57	0.000638065	1503.02	sepsis
TG	rs2943645	C	T	0.646594	0.0402918	0.00207151	2.88889e-84	0.00074194	366.388	sepsis
TG	rs12475332	T	G	0.260988	-0.0140007	0.00225386	5.23556e-10	7.56139e-05	44.2392	sepsis
TG	rs4675812	G	A	0.587882	-0.0142305	0.00201176	1.50903e-12	9.81255e-05	45.7034	sepsis
TG	rs6798755	C	T	0.065529	-0.0251021	0.00401861	4.19851e-10	7.71702e-05	142.209	sepsis
TG	rs3103310	A	G	0.241785	0.0202549	0.00236652	1.13911e-17	0.000150422	92.5909	sepsis
TG	rs6792725	A	G	0.692404	-0.0152543	0.00221886	6.20609e-12	9.91185e-05	52.5161	sepsis
TG	rs9831084	T	C	0.461922	-0.0118516	0.00199656	2.92042e-09	6.98229e-05	31.7002	sepsis
TG	rs2276853	G	A	0.59607	0.0111258	0.00202312	3.81242e-08	5.96068e-05	27.9364	sepsis
TG	rs6800707	C	G	0.810543	0.0298848	0.00253832	5.34872e-32	0.000274295	201.562	sepsis
TG	rs6805924	G	T	0.430548	0.0109684	0.00200571	4.53637e-08	5.89923e-05	27.1516	sepsis
TG	rs13066793	A	G	0.090095	-0.0224583	0.00347278	9.99997e-11	8.26952e-05	113.831	sepsis
TG	rs684773	A	C	0.766797	0.0291133	0.00234718	2.50083e-35	0.000303129	191.289	sepsis
TG	rs7642634	T	C	0.129958	-0.0165953	0.00295428	1.9388e-08	6.22793e-05	62.1553	sepsis
TG	rs62271373	T	A	0.059967	0.0419639	0.00426588	7.79225e-23	0.000198535	397.429	sepsis
TG	rs62274099	C	T	0.424205	0.0120882	0.00202424	2.34761e-09	7.13834e-05	32.9785	sepsis
TG	rs10513688	G	A	0.097403	0.0247828	0.00334924	1.36668e-13	0.000107993	138.615	sepsis
TG	rs79287178	G	A	0.031151	0.0500946	0.00600435	7.23977e-17	0.000151475	566.357	sepsis
TG	rs2137557	T	C	0.645612	0.0117624	0.00208003	1.5592e-08	6.331e-05	31.2248	sepsis
TG	rs11185542	G	C	0.727914	-0.0126395	0.00223848	1.6378e-08	6.32814e-05	36.0552	sepsis
TG	rs13108218	A	G	0.614859	-0.0305169	0.00205811	9.70966e-50	0.000441069	210.179	sepsis
TG	rs2702544	A	G	0.658163	0.0116368	0.00209865	2.94126e-08	6.09326e-05	30.5615	sepsis
TG	rs71603401	A	G	0.136804	0.0264991	0.00291753	1.05897e-19	0.000165844	158.479	sepsis
TG	rs73243877	A	G	0.168135	0.0288117	0.00265556	2.00353e-27	0.000232209	187.347	sepsis
TG	rs12504746	C	T	0.192857	-0.0152674	0.00252148	1.40474e-09	7.25682e-05	52.6064	sepsis
TG	rs278981	T	C	0.758155	0.0125871	0.00229058	3.9036e-08	5.81e-05	35.7569	sepsis
TG	rs2237029	G	A	0.601353	-0.0139399	0.00204019	8.33614e-12	9.31681e-05	43.8558	sepsis
TG	rs13101504	T	G	0.412851	0.0195598	0.00240753	4.49483e-16	0.000185481	86.345	sepsis
TG	rs11722924	G	C	0.53531	0.0129095	0.00199093	8.92301e-11	8.2912e-05	37.6121	sepsis
TG	rs3775228	C	T	0.399717	0.0338197	0.00203602	5.83171e-62	0.000548881	258.135	sepsis
TG	rs13118477	G	A	0.392654	0.0149897	0.00203847	1.93217e-13	0.000107167	50.7101	sepsis
TG	rs6532798	C	T	0.697405	0.013792	0.00216353	1.83241e-10	8.02844e-05	42.9302	sepsis
TG	rs13107325	C	T	0.074905	0.0300749	0.00377743	1.69642e-15	0.000125353	204.135	sepsis
TG	rs148827772	A	G	0.022544	0.0465516	0.00710636	5.72698e-11	9.55053e-05	489.077	sepsis
TG	rs1347188	A	G	0.245797	0.0139021	0.00231385	1.87581e-09	7.16565e-05	43.6183	sepsis
TG	rs6816767	A	G	0.226252	-0.0160336	0.00237563	1.48663e-11	9.00086e-05	58.019	sepsis
TG	rs7735249	C	G	0.112767	0.0268635	0.00315997	1.8766e-17	0.000144403	162.867	sepsis
TG	rs3936511	A	G	0.19191	0.0461274	0.00252163	9.46252e-75	0.000659941	480.204	sepsis
TG	rs192249	C	G	0.651188	-0.0137279	0.00208903	4.98366e-11	8.56123e-05	42.5321	sepsis
TG	rs37538	G	C	0.601553	-0.0143974	0.00203746	1.59065e-12	9.93671e-05	46.7817	sepsis
TG	rs4976033	A	G	0.402122	0.0177909	0.00205178	4.28496e-18	0.000152194	71.4338	sepsis
TG	rs1316753	G	C	0.394062	-0.0145732	0.00202974	6.97952e-13	0.000101422	47.9312	sepsis
TG	rs7704653	A	G	0.723029	0.0157533	0.00224582	2.30776e-12	9.93947e-05	56.0082	sepsis
TG	rs325485	A	G	0.602889	-0.0117435	0.00204042	8.64201e-09	6.6035e-05	31.1246	sepsis
TG	rs7714361	A	C	0.233667	0.0138858	0.00236622	4.40161e-09	6.90537e-05	43.5161	sepsis
TG	rs1045241	C	T	0.270943	-0.0206988	0.00224699	3.20731e-20	0.000169262	96.6938	sepsis
TG	rs193735	G	A	0.036665	0.0329807	0.00529922	4.85598e-10	7.68385e-05	245.487	sepsis
TG	rs72801474	G	A	0.091843	-0.0307938	0.00344154	3.6303e-19	0.000158184	214.01	sepsis
TG	rs970069	C	T	0.212039	0.0162322	0.00243455	2.60316e-11	8.80451e-05	59.4652	sepsis
TG	rs7244	G	A	0.174166	0.0151978	0.00261808	6.43887e-09	6.64427e-05	52.1278	sepsis
TG	rs6882076	T	C	0.634285	0.0331011	0.00206122	4.94582e-58	0.000508326	247.282	sepsis
TG	rs13354321	T	C	0.409787	-0.0154305	0.00201429	1.85188e-14	0.000115175	53.7364	sepsis
TG	rs55646464	G	T	0.300087	0.0121913	0.00217016	1.9352e-08	6.2434e-05	33.5435	sepsis
TG	rs62397245	C	G	0.22236	0.0149941	0.00239634	3.92243e-10	7.7751e-05	50.7398	sepsis
TG	rs78588343	G	A	0.176216	-0.0155231	0.0026035	2.48565e-09	6.99593e-05	54.3832	sepsis
TG	rs6924805	G	T	0.587637	-0.0111556	0.00201991	3.33601e-08	6.03121e-05	28.0863	sepsis
TG	rs4134963	C	T	0.189878	-0.0189544	0.00254235	8.95518e-14	0.000110529	81.0827	sepsis
TG	rs2275852	T	G	0.052332	0.025198	0.00448687	1.95495e-08	6.29775e-05	143.298	sepsis
TG	rs28752924	T	C	0.445662	0.0265556	0.00205701	3.96298e-38	0.000348436	159.155	sepsis
TG	rs2229092	A	C	0.062054	0.0256807	0.00411268	4.25774e-10	7.677e-05	148.841	sepsis
TG	rs12661597	G	T	0.040154	0.0666295	0.0052625	9.70204e-37	0.000342211	1001.94	sepsis
TG	rs28383314	T	C	0.624109	0.0379005	0.00204671	1.48467e-76	0.000673973	324.189	sepsis
TG	rs998584	C	A	0.482727	0.0401182	0.00198999	2.19878e-90	0.000803775	363.238	sepsis
TG	rs729761	T	G	0.711859	0.0177868	0.00221435	9.54944e-16	0.000129785	71.4009	sepsis
TG	rs138191773	G	A	0.017021	-0.0471717	0.00791884	2.57075e-09	7.44599e-05	502.194	sepsis
TG	rs2983896	G	A	0.21474	0.0137912	0.00242177	1.23605e-08	6.41447e-05	42.9252	sepsis
TG	rs62427982	C	T	0.32217	-0.0133153	0.00213196	4.22264e-10	7.74351e-05	40.0138	sepsis
TG	rs9480889	C	G	0.783137	0.0163067	0.0024101	1.32405e-11	9.03203e-05	60.0123	sepsis
TG	rs6916318	A	T	0.530533	0.0267283	0.0019907	4.22456e-41	0.000355869	161.232	sepsis
TG	rs199904900	G	C	0.320204	-0.0118448	0.00213008	2.68648e-08	6.10788e-05	31.6638	sepsis
TG	rs17585887	T	C	0.591074	-0.0285849	0.00201656	1.30694e-45	0.000394993	184.409	sepsis
TG	rs9376511	A	G	0.203288	-0.0154993	0.00246511	3.22686e-10	7.78157e-05	54.2166	sepsis
TG	rs73025562	G	A	0.245879	0.0138633	0.00231292	2.04928e-09	7.12731e-05	43.3752	sepsis
TG	rs77009508	A	G	0.073734	0.0450912	0.00379997	1.77344e-32	0.000277726	458.872	sepsis
TG	rs186696265	C	T	0.014693	-0.104318	0.00828522	2.37093e-36	0.000315087	2455.99	sepsis
TG	rs1835346	A	G	0.023874	-0.0391877	0.00654659	2.15102e-09	7.15749e-05	346.583	sepsis
TG	rs71538127	C	G	0.122052	0.0176494	0.00303718	6.20584e-09	6.6758e-05	70.3021	sepsis
TG	rs852388	G	C	0.211278	0.0157124	0.00245601	1.57909e-10	8.22798e-05	55.7177	sepsis
TG	rs38189	A	T	0.634401	-0.0153164	0.0020629	1.13041e-13	0.000108821	52.9446	sepsis
TG	rs10277582	C	T	0.118591	-0.0173714	0.00308015	1.70257e-08	6.30854e-05	68.1048	sepsis
TG	rs2691553	G	A	0.51063	0.0140801	0.00198597	1.34321e-12	9.90798e-05	44.7424	sepsis
TG	rs7786102	G	A	0.715703	-0.0283695	0.00220088	5.11965e-38	0.00032752	181.64	sepsis
TG	rs1534696	C	A	0.541122	-0.0197664	0.00199128	3.19331e-23	0.000194034	88.1786	sepsis
TG	rs11980456	G	A	0.291468	0.0123903	0.00221234	2.13684e-08	6.3408e-05	34.6475	sepsis
TG	rs1799831	C	T	0.156029	0.024506	0.00273953	3.7084e-19	0.000158164	135.535	sepsis
TG	rs62459095	C	T	0.061781	-0.0319865	0.00426882	6.72891e-14	0.00011861	230.909	sepsis
TG	rs7786339	C	T	0.168936	0.016328	0.00265352	7.58699e-10	7.48605e-05	60.1692	sepsis
TG	rs2240466	G	A	0.122916	-0.122769	0.00301848	0	0.0032498	3401.62	sepsis
TG	rs72555385	A	G	0.048975	0.0653776	0.0046178	1.67294e-45	0.000398157	964.642	sepsis
TG	rs72603744	A	C	0.315623	-0.0125232	0.00213684	4.61152e-09	6.77524e-05	35.3947	sepsis
TG	rs12530679	A	G	0.48466	-0.0121299	0.00201682	1.80589e-09	7.3498e-05	33.2065	sepsis
TG	rs41785	C	A	0.417487	-0.0150445	0.00201492	8.2325e-14	0.000110087	51.0815	sepsis
TG	rs4731701	C	T	0.493088	-0.0325803	0.00198921	2.72324e-60	0.000530637	239.562	sepsis
TG	rs62473520	T	C	0.077998	-0.0211003	0.00380118	2.84062e-08	6.40358e-05	100.481	sepsis
TG	rs535241194	A	G	0.21449	0.0210699	0.00245985	1.07587e-17	0.000149594	100.192	sepsis
TG	rs1544980	T	C	0.198644	0.0238704	0.00248513	7.59422e-22	0.000181405	128.596	sepsis
TG	rs4841580	T	C	0.434941	-0.0245383	0.00200093	1.42314e-34	0.000295967	135.893	sepsis
TG	rs13264304	C	G	0.151023	0.0189102	0.00276507	7.97708e-12	9.16983e-05	80.705	sepsis
TG	rs79153732	C	T	0.017389	0.0773626	0.00758596	2.02128e-24	0.000204526	1350.74	sepsis
TG	rs343	C	A	0.083129	-0.141493	0.00361052	0	0.00305183	4518.33	sepsis
TG	rs308	T	G	0.020597	-0.159413	0.00698442	2.64409e-115	0.00102528	5735.29	sepsis
TG	rs75609851	G	A	0.01048	-0.199116	0.0100401	1.57415e-87	0.000822296	8947.89	sepsis
TG	rs7000494	G	C	0.030042	0.136538	0.00584159	7.96413e-121	0.00108647	4207.41	sepsis
TG	rs150564454	G	A	0.011556	-0.101751	0.00963178	4.37184e-26	0.00023652	2336.61	sepsis
TG	rs2407278	A	G	0.030154	-0.0339449	0.00581961	5.44892e-09	6.73949e-05	260.05	sepsis
TG	rs2081687	T	C	0.663201	-0.0261379	0.00209126	7.5942e-36	0.000305202	154.188	sepsis
TG	rs28439112	T	A	0.255528	0.0126014	0.00226754	2.7398e-08	6.04163e-05	35.8382	sepsis
TG	rs13269725	A	G	0.078416	0.0349878	0.0036804	1.97146e-21	0.000176931	276.275	sepsis
TG	rs13265978	T	C	0.082718	0.0213535	0.00358645	2.61766e-09	6.91944e-05	102.907	sepsis
TG	rs6999569	A	G	0.470737	-0.0860885	0.00198061	0	0.00369292	1672.62	sepsis
TG	rs12546096	A	G	0.252369	0.0278972	0.00230982	1.38623e-33	0.00029368	175.642	sepsis
TG	rs72691637	G	A	0.187053	-0.0154258	0.00256576	1.8305e-09	7.2369e-05	53.7036	sepsis
TG	rs1567353	C	G	0.307644	0.0148202	0.00216358	7.39271e-12	9.35656e-05	49.5697	sepsis
TG	rs7847285	T	C	0.589213	-0.0116104	0.00202626	1.00451e-08	6.52549e-05	30.423	sepsis
TG	rs581080	G	C	0.819008	0.0175432	0.00258442	1.13651e-11	9.12421e-05	69.4586	sepsis
TG	rs10811662	G	A	0.173212	-0.0154098	0.0026291	4.59409e-09	6.80137e-05	53.5923	sepsis
TG	rs696825	C	T	0.252926	-0.0202838	0.00228763	7.53245e-19	0.000155484	92.8553	sepsis
TG	rs10797119	T	C	0.536622	0.0157113	0.00200465	4.59869e-15	0.00012276	55.7099	sepsis
TG	rs2131919	A	G	0.164266	0.0173511	0.00268396	1.01474e-10	8.26608e-05	67.9457	sepsis
TG	rs2244278	C	A	0.120553	-0.0269912	0.00306133	1.17755e-18	0.000154476	164.419	sepsis
TG	rs7861679	C	T	0.696815	0.0122025	0.00216741	1.80218e-08	6.29148e-05	33.6051	sepsis
TG	rs4962112	T	C	0.528394	-0.0110418	0.0020048	3.6359e-08	6.07641e-05	27.5162	sepsis
TG	rs2519093	C	T	0.184548	-0.021158	0.00256189	1.4721e-16	0.000134737	101.032	sepsis
TG	rs4382584	G	A	0.274334	0.0129432	0.00223541	7.03534e-09	6.67006e-05	37.8087	sepsis
TG	rs140107293	A	G	0.154707	-0.0227003	0.00275296	1.64088e-16	0.000134775	116.298	sepsis
TG	rs3758413	T	C	0.417724	0.0111232	0.00201767	3.52982e-08	6.01877e-05	27.9234	sepsis
TG	rs80276949	G	A	0.022677	0.0457563	0.00669008	7.95117e-12	9.28016e-05	472.509	sepsis
TG	rs55767272	A	C	0.065077	-0.0282011	0.00403602	2.80119e-12	9.67755e-05	179.49	sepsis
TG	rs10822163	C	G	0.473369	-0.0321674	0.00199059	9.69831e-59	0.000515903	233.529	sepsis
TG	rs11000468	C	T	0.255269	-0.0148544	0.00231748	1.45786e-10	8.38953e-05	49.7987	sepsis
TG	rs7077812	T	C	0.194911	0.0142284	0.00250611	1.3669e-08	6.35364e-05	45.6899	sepsis
TG	rs11187019	A	G	0.550621	-0.0116437	0.00200546	6.39831e-09	6.70931e-05	30.5978	sepsis
TG	rs2068888	G	A	0.450732	-0.0318216	0.00199589	3.15816e-57	0.000501391	228.535	sepsis
TG	rs113344423	G	A	0.060177	0.0434468	0.00428926	4.09963e-24	0.000213512	426.014	sepsis
TG	rs10883026	C	T	0.521569	-0.0144604	0.00200472	5.46613e-13	0.000104357	47.192	sepsis
TG	rs2487294	G	T	0.723477	0.0183191	0.00222084	1.60092e-16	0.000134275	75.7385	sepsis
TG	rs56397607	A	G	0.182538	0.0174851	0.00257608	1.14106e-11	9.12404e-05	68.9993	sepsis
TG	rs2773469	A	G	0.733286	-0.0188717	0.00225426	5.68546e-17	0.000139306	80.3767	sepsis
TG	rs1133400	A	G	0.219923	0.0137462	0.00239759	9.84716e-09	6.48341e-05	42.6455	sepsis
TG	rs117291242	C	T	0.036536	0.0297851	0.00528225	1.71324e-08	6.24575e-05	200.219	sepsis
TG	rs7947951	A	G	0.689254	0.0193777	0.00214074	1.40541e-19	0.000160849	84.7447	sepsis
TG	rs61885960	T	A	0.054205	-0.0313935	0.0044298	1.37161e-12	0.000101052	222.427	sepsis
TG	rs117287238	G	A	0.028185	-0.0394324	0.00614684	1.4076e-10	8.51801e-05	350.925	sepsis
TG	rs75268115	A	G	0.084699	-0.0207435	0.0035798	6.84852e-09	6.6717e-05	97.1119	sepsis
TG	rs11030107	A	G	0.260757	0.0160418	0.00225693	1.1791e-12	9.92109e-05	58.0784	sepsis
TG	rs499293	G	A	0.65807	-0.0117912	0.00208902	1.65788e-08	6.25684e-05	31.3779	sepsis
TG	rs326222	T	C	0.697957	0.0252203	0.00215698	1.3937e-31	0.000268181	143.552	sepsis
TG	rs3974807	C	T	0.189267	0.0159776	0.00253125	2.75206e-10	7.8344e-05	57.6144	sepsis
TG	rs174566	A	G	0.34974	0.0485019	0.00207982	2.76347e-120	0.00106999	530.916	sepsis
TG	rs2302263	C	T	0.088863	0.0436112	0.00349051	8.02797e-36	0.000307986	429.244	sepsis
TG	rs10750766	C	A	0.709959	0.0193855	0.00218742	7.84036e-19	0.000154766	84.813	sepsis
TG	rs551243	G	C	0.469258	0.0143952	0.00199178	4.92676e-13	0.000103219	46.7674	sepsis
TG	rs10899490	C	T	0.161369	-0.0170082	0.00269347	2.70852e-10	7.82957e-05	65.2867	sepsis
TG	rs480823	T	C	0.078996	0.15572	0.00371974	0	0.00352846	5472.64	sepsis
TG	rs61905078	A	C	0.073841	0.199898	0.00379494	0	0.0054655	9018.31	sepsis
TG	rs78484485	G	A	0.054016	-0.0758529	0.00439863	1.22722e-66	0.000588004	1298.53	sepsis
TG	rs150423652	G	T	0.006675	0.285824	0.0122924	1.35491e-119	0.00108335	18437.6	sepsis
TG	rs150555490	C	T	0.056868	-0.0384234	0.00427544	2.54059e-19	0.000158366	333.196	sepsis
TG	rs79357714	A	G	0.045724	-0.0289463	0.00476453	1.23699e-09	7.31197e-05	189.101	sepsis
TG	rs61729990	C	A	0.017888	-0.0558488	0.00752135	1.12466e-13	0.000109592	703.94	sepsis
TG	rs117233107	G	A	0.015176	-0.0732317	0.0086122	1.84353e-17	0.000160304	1210.34	sepsis
TG	rs7308584	G	A	0.184436	0.0149992	0.00256911	5.27404e-09	6.76815e-05	50.7743	sepsis
TG	rs7134375	C	A	0.431174	-0.0171435	0.00200504	1.22872e-17	0.000144165	66.3296	sepsis
TG	rs67981690	A	G	0.129887	0.0299225	0.00297454	8.33882e-24	0.00020238	202.071	sepsis
TG	rs7135509	T	C	0.293196	-0.0121338	0.00221197	4.12261e-08	6.10212e-05	33.2278	sepsis
TG	rs139386986	C	T	0.092129	-0.0216903	0.0035608	1.11919e-09	7.87012e-05	106.179	sepsis
TG	rs35763453	T	C	0.058647	0.02845	0.00435137	6.22758e-11	8.93702e-05	182.672	sepsis
TG	rs4760254	G	C	0.23908	-0.0281414	0.00232488	1.00034e-33	0.00028814	178.731	sepsis
TG	rs75942983	A	T	0.083627	-0.0201303	0.00361206	2.50274e-08	6.21082e-05	91.4553	sepsis
TG	rs4761234	T	C	0.484365	-0.0140236	0.00199376	2.01062e-12	9.82345e-05	44.3841	sepsis
TG	rs12424054	G	A	0.232437	0.0191212	0.00235346	4.48402e-16	0.000130461	82.5161	sepsis
TG	rs10773000	G	T	0.332276	-0.0149294	0.0021148	1.6712e-12	9.89033e-05	50.3029	sepsis
TG	rs2130382	C	G	0.313212	-0.0251437	0.00214471	9.64947e-32	0.000271988	142.681	sepsis
TG	rs10773049	T	C	0.39535	-0.0290398	0.00203691	4.06732e-46	0.000403184	190.325	sepsis
TG	rs1340819	A	C	0.345011	-0.0121655	0.00209472	6.33378e-09	6.68893e-05	33.4017	sepsis
TG	rs149778057	A	C	0.32832	-0.0157568	0.0022259	1.45361e-12	0.000109503	56.033	sepsis
TG	rs2812208	G	C	0.02089	-0.048426	0.00696323	3.53736e-12	9.59306e-05	529.255	sepsis
TG	rs6562773	A	G	0.547533	-0.0120538	0.00201057	2.03216e-09	7.19905e-05	32.7911	sepsis
TG	rs9561643	A	C	0.314726	0.0167149	0.00214481	6.53411e-15	0.000120513	63.0545	sepsis
TG	rs9584870	T	C	0.366179	-0.0123562	0.00210377	4.27048e-09	7.08696e-05	34.457	sepsis
TG	rs7400002	A	G	0.230609	0.0139701	0.00236663	3.57057e-09	6.92552e-05	44.0461	sepsis
TG	rs7140110	T	C	0.298338	0.0283172	0.00217811	1.2105e-38	0.000335712	180.971	sepsis
TG	rs79192570	G	A	0.14416	-0.0251844	0.00283606	6.68207e-19	0.000156506	143.143	sepsis
TG	rs56902258	T	A	0.196198	-0.0151434	0.0025129	1.67793e-09	7.23303e-05	51.7553	sepsis
TG	rs2070341	C	T	0.60309	0.0113012	0.00203413	2.76358e-08	6.11439e-05	28.8242	sepsis
TG	rs6572807	A	G	0.267065	0.0124759	0.00224899	2.90057e-08	6.09335e-05	35.1279	sepsis
TG	rs12880341	T	C	0.159023	0.0209696	0.00273647	1.81624e-14	0.000117613	99.2404	sepsis
TG	rs2240533	T	C	0.309898	-0.0129897	0.00215234	1.58813e-09	7.21706e-05	38.0808	sepsis
TG	rs61993685	T	C	0.076413	-0.0234087	0.00373997	3.87303e-10	7.73445e-05	123.67	sepsis
TG	rs275184	T	G	0.162051	-0.0173487	0.00275263	2.92711e-10	8.17397e-05	67.9269	sepsis
TG	rs11637681	A	G	0.276291	0.0125866	0.00224251	1.99161e-08	6.33545e-05	35.754	sepsis
TG	rs12902047	A	C	0.313907	-0.0129253	0.00214533	1.69262e-09	7.19607e-05	37.7042	sepsis
TG	rs139974673	T	C	0.026131	0.143073	0.00623867	2.16527e-116	0.00104184	4619.8	sepsis
TG	rs150460588	T	C	0.044425	0.0326952	0.00484966	1.56489e-11	9.07591e-05	241.255	sepsis
TG	rs2043085	T	C	0.612184	-0.0308028	0.00204157	1.94831e-51	0.000450524	214.135	sepsis
TG	rs1077835	A	G	0.220459	0.0473668	0.00240452	2.19631e-86	0.000771161	506.356	sepsis
TG	rs12440800	A	T	0.255149	0.0161	0.00229294	2.19415e-12	9.85247e-05	58.5005	sepsis
TG	rs17184382	A	C	0.425367	-0.0219251	0.00201039	1.08026e-27	0.000235	108.49	sepsis
TG	rs10152471	G	A	0.388656	-0.0135209	0.00204778	4.03705e-11	8.68745e-05	41.2591	sepsis
TG	rs1037117	G	A	0.254798	0.0172213	0.00229153	5.68252e-14	0.000112624	66.933	sepsis
TG	rs143076454	G	A	0.018647	0.0403999	0.00735364	3.93233e-08	5.97344e-05	368.357	sepsis
TG	rs742036	G	A	0.375259	-0.0143632	0.00205112	2.51232e-12	9.67305e-05	46.5597	sepsis
TG	rs28577186	G	A	0.664571	-0.0163428	0.00211672	1.1559e-14	0.000119076	60.2783	sepsis
TG	rs12928099	C	A	0.296442	-0.0282116	0.00218133	2.92351e-38	0.00033199	179.624	sepsis
TG	rs3814883	C	T	0.482498	0.0148926	0.00199657	8.71205e-14	0.000110759	50.0552	sepsis
TG	rs12446515	C	T	0.322889	-0.0334207	0.00213589	3.47156e-55	0.000488398	252.081	sepsis
TG	rs2937124	C	T	0.362769	-0.0182561	0.00212336	8.13003e-18	0.00015409	75.2184	sepsis
TG	rs34682685	G	A	0.104198	0.0337428	0.00326987	5.76363e-25	0.000212551	256.963	sepsis
TG	rs2925979	T	C	0.699976	-0.0322092	0.00217095	8.51389e-50	0.000435742	234.136	sepsis
TG	rs4471666	T	G	0.069488	-0.022461	0.00396699	1.4964e-08	6.52409e-05	113.859	sepsis
TG	rs12926107	A	G	0.454903	0.0126364	0.0020014	2.723e-10	7.91898e-05	36.0375	sepsis
TG	rs34345377	C	G	0.194496	0.0138837	0.00250972	3.16651e-08	6.03975e-05	43.5029	sepsis
TG	rs11078597	T	C	0.186613	0.0191708	0.0025513	5.72906e-14	0.000111571	82.9447	sepsis
TG	rs2304969	G	T	0.144932	-0.0161469	0.0028501	1.46699e-08	6.46209e-05	58.8419	sepsis
TG	rs9902027	C	T	0.77437	-0.0151609	0.00238645	2.11281e-10	8.03203e-05	51.875	sepsis
TG	rs7215055	A	G	0.062892	0.0389233	0.00410062	2.26529e-21	0.000178581	341.922	sepsis
TG	rs112381903	A	T	0.06731	0.0231649	0.00400864	7.52608e-09	6.73764e-05	121.107	sepsis
TG	rs112259268	C	A	0.028291	0.139849	0.00601368	1.26186e-119	0.00107531	4413.94	sepsis
TG	rs45445495	C	A	0.049449	0.0289415	0.00474749	1.08641e-09	7.87417e-05	189.038	sepsis
TG	rs10775406	A	G	0.759694	0.0206571	0.00232578	6.57903e-19	0.000155802	96.3046	sepsis
TG	rs12185242	A	C	0.454836	0.0175265	0.00199898	1.82318e-18	0.000152336	69.3264	sepsis
TG	rs1292065	C	G	0.709244	-0.0139237	0.00218669	1.92162e-10	7.99583e-05	43.754	sepsis
TG	rs1801689	A	C	0.030543	-0.06613	0.00577722	2.44319e-30	0.000258981	986.973	sepsis
TG	rs60856912	G	T	0.162906	0.0248329	0.00270829	4.76465e-20	0.000168188	139.176	sepsis
TG	rs9908820	A	G	0.728481	0.0123258	0.00223703	3.59048e-08	6.01006e-05	34.2877	sepsis
TG	rs4969179	T	G	0.60445	-0.0177529	0.00203649	2.8466e-18	0.000150706	71.129	sepsis
TG	rs6506033	C	T	0.072523	-0.0228948	0.00383903	2.46598e-09	7.05152e-05	118.299	sepsis
TG	rs11664106	A	T	0.374102	-0.0125831	0.00210816	2.39064e-09	7.41479e-05	35.7342	sepsis
TG	rs867939	G	A	0.57621	-0.0136048	0.00202516	1.84376e-11	9.03953e-05	41.7727	sepsis
TG	rs7239575	T	C	0.490494	-0.0160767	0.00199133	6.83963e-16	0.000129183	58.3313	sepsis
TG	rs921971	T	C	0.265901	0.01565	0.00225602	4.00527e-12	9.56166e-05	55.276	sepsis
TG	rs2187114	G	A	0.101024	-0.0185151	0.00330375	2.09137e-08	6.22665e-05	77.3678	sepsis
TG	rs4804101	G	T	0.439008	0.0193079	0.00200724	6.63911e-22	0.000183624	84.1353	sepsis
TG	rs11878235	G	A	0.593373	-0.012703	0.00204257	4.99932e-10	7.78694e-05	36.4184	sepsis
TG	rs12891	G	C	0.431914	-0.010981	0.00201483	5.0345e-08	5.91732e-05	27.214	sepsis
TG	rs111500536	G	A	0.056946	-0.0419011	0.00429302	1.66686e-22	0.000188573	396.241	sepsis
TG	rs116843064	G	A	0.019327	-0.226505	0.00721009	1.26248e-216	0.0019448	11578.8	sepsis
TG	rs58542926	C	T	0.074608	-0.103184	0.00378074	5.2766e-164	0.00147016	2402.88	sepsis
TG	rs188247550	C	T	0.013117	-0.134286	0.00913128	5.88598e-49	0.000466865	4069.77	sepsis
TG	rs10405944	T	C	0.483077	-0.013209	0.00201995	6.18195e-11	8.71389e-05	39.3775	sepsis
TG	rs62102718	A	T	0.286196	0.0202348	0.00220142	3.86668e-20	0.00016729	92.4072	sepsis
TG	rs2305746	A	G	0.933319	0.0282544	0.0039744	1.16804e-12	9.93652e-05	180.169	sepsis
TG	rs483082	G	T	0.23535	0.0862119	0.00234474	5.94932e-296	0.00267511	1677.42	sepsis
TG	rs5112	C	G	0.533428	0.0684501	0.00213412	1.01112e-225	0.00233224	1057.44	sepsis
TG	rs62128802	C	T	0.183216	-0.0158746	0.00257782	7.36e-10	7.54234e-05	56.874	sepsis
TG	rs2081194	G	C	0.600934	-0.0214115	0.00207674	6.34026e-25	0.000219885	103.467	sepsis
TG	rs36047579	G	A	0.114563	0.0259717	0.00315106	1.69058e-16	0.000136846	152.233	sepsis
TG	rs8102873	C	T	0.584919	0.0123302	0.00201474	9.35779e-10	7.38242e-05	34.3122	sepsis
TG	rs151235402	C	T	0.015827	0.0521833	0.00815144	1.53628e-10	8.48327e-05	614.57	sepsis
TG	rs149142833	C	T	0.156359	0.0169358	0.00276509	9.07611e-10	7.56697e-05	64.7321	sepsis
TG	rs6028716	G	A	0.258428	-0.0128217	0.00228302	1.953e-08	6.30107e-05	37.1022	sepsis
TG	rs2092203	C	T	0.481154	0.0136756	0.00199323	6.83684e-12	9.33782e-05	42.2086	sepsis
TG	rs6073958	T	C	0.198674	0.0556952	0.00249344	1.62653e-110	0.000987679	700.074	sepsis
TG	rs55966194	C	G	0.281997	-0.0178509	0.00221245	7.12337e-16	0.000129039	71.9165	sepsis
TG	rs7274718	G	A	0.598516	0.0159491	0.00202919	3.84638e-15	0.000122249	57.4091	sepsis
TG	rs8126001	C	T	0.489576	-0.0163778	0.00199681	2.36455e-16	0.000134058	60.5368	sepsis
TG	rs6517522	T	C	0.498138	-0.0129031	0.00199242	9.41272e-11	8.32438e-05	37.5748	sepsis
TG	rs394872	C	T	0.536237	0.0111807	0.00200285	2.37229e-08	6.21757e-05	28.2128	sepsis
TG	rs140288	G	A	0.566711	-0.0132623	0.00200841	4.0188e-11	8.63788e-05	39.6959	sepsis
TG	rs134551	C	T	0.335438	-0.0116536	0.00211111	3.3875e-08	6.05477e-05	30.6499	sepsis
TG	rs5755799	C	G	0.453747	0.0118859	0.00200343	2.97856e-09	7.00328e-05	31.884	sepsis
TG	rs2267373	C	T	0.580693	0.0215638	0.00202145	1.44475e-26	0.000226443	104.944	sepsis
TG	rs2071887	T	A	0.344804	0.016312	0.00209671	7.2635e-15	0.000120223	60.0513	sepsis
TG	rs4253750	T	C	0.214455	0.0177576	0.00243701	3.17795e-13	0.000106244	71.1667	sepsis
SNP: single nucleotide polymorphism, A1: effect allele, A2: other allele, EAF: effect allele frequency, BETA: beta-coefficient (in standard deviation units), SE: standard error, F: F-statistic, Apo: apolipoprotein, HDL-C: high-density lipoprotein cholesterol, LDL-C: low-density lipoprotein cholesterol, lipoprotein A (Lp(a)), TC：total cholesterol,TG: triglycerides.
Supplementary Table 2. Association of genetically lipids with risk of sepsis
outcome	exposure	SNP N	OR	95% CI	P-value
sepsis	ApoA-I	284	0.935	0.867-1.008	0.082
	ApoB	193	1.048	0.975-1.128	0.2
	HDL-C	337	0.882	0.819-0.950	0.001*
	LDL-C	167	1.029	0.948-1.117	0.486
	TG	301	1.051	0.985-1.122	0.13
	TC	67	0.978	0.887-1.079	0.668
	LP(a)	3	0.951	0.887-1.019	0.157
Sepsis (under75)	ApoA-I	284	0.927	0.861-0.999	0.047*
	ApoB	193	1.047	0.978-1.121	0.183
	HDL-C	337	0.897	0.838-0.960	0.001*
	LDL-C	167	1.004	0.928-1.086	0.914
	TG	301	1.051	0.985-1.122	0.13
	TC	67	1.002	0.915-1.098	0.949
	LP(a)	3	0.935	0.874-1.001	0.056
Sepsis (critical care)	ApoA-I	284	0.894	0.720-1.109	0.309
	ApoB	193	1.213	0.987-1.490	0.065
	HDL-C	337	0.885	0.723-1.084	0.239
	LDL-C	167	1.049	0.829-1.329	0.686
	TG	301	1.032	0.851-1.251	0.743
	TC	67	1.15	0.832-1.590	0.396
	LP(a)	3	1.01	0.828-1.233	0.916
Sepsis (28 day death in critical care)	ApoA-I	284	0.939	0.624-1.412	0.762
	ApoB	193	0.836	0.550-1.271	0.403
	HDL-C	337	0.812	0.553-1.193	0.29
	LDL-C	167	0.85	0.532-1.360	0.499
	TG	301	0.97	0.666-1.412	0.873
	TC	67	0.966	0.530-1.761	0.911
	LP(a)	3	1.19	0.752-1.883	0.456
SNP N：number of single nucleotide polymorphisms, OR = odds ratio, CI = confidence interval, Apo: apolipoprotein, HDL-C: high-density lipoprotein cholesterol, LDL-C: low-density lipoprotein cholesterol,TG: triglycerides, TC: total cholesterol, lipoprotein A (Lp(a)), *: p < 0.05.
Supplementary Table 3. Cochran Q test result and MR-Egger intercept in univariable MR.
		IVW-Q test		MR-Egger
outcome	exposure	Q-statistic	Q_p	intercept	SE	p-value
sepsis	ApoA-I	317.531	0.077	-0.00038	0.00175	0.82674
	ApoB	211.811	0.155	0.00248	0.00186	0.18366
	HDL-C	415.731	0.002*	-0.00247	0.00167	0.13953
	LDL-C	174.099	0.317	0.0004	0.00217	0.8537
	TG	310.929	0.32	0.00253	0.00148	0.08849
	TC	73.295	0.251	0.00143	0.00489	0.77049
	LP(a)	0.068	0.966	-0.01109	0.05504	0.87335
Sepsis (under75)	ApoA-I	324.534	0.045*	-0.00042	0.00173	0.8061
	ApoB	194.091	0.444	0.00231	0.00174	0.18555
	HDL-C	362.776	0.151	-0.00152	0.00153	0.3205
	LDL-C	163.896	0.532	0.00064	0.00208	0.75906
	TG	310.929	0.32	0.00253	0.00148	0.08848
	TC	49.233	0.939	-0.00111	0.00452	0.80672
	LP(a)	0.17022	0.918	0.0007	0.05399	0.99172
Sepsis (critical care)	ApoA-I	317.374	0.078	-0.00487	0.00503	0.33338
	ApoB	203.82	0.266	0.00301	0.00527	0.56864
	HDL-C	373.621	0.077	-0.00191	0.00456	0.67591
	LDL-C	175.105	0.299	0.00098	0.00627	0.87581
	TG	315.847	0.254	0.00405	0.00438	0.35643
	TC	96.977	0.008*	-6.7e-05	0.01618	0.9967
	LP(a)	0.41193	0.814	0.10082	0.15838	0.63913
Sepsis (28 day death in critical care)	ApoA-I	269.703	0.705	0.00437	0.00951	0.64598
	ApoB	210.812	0.168	0.0063	0.01071	0.55743
	HDL-C	317.795	0.755	-0.00067	0.00865	0.93844
	LDL-C	172.676	0.345	0.00871	0.01245	0.48531
	TG	288.009	0.68	-0.00285	0.00855	0.73968
	TC	82.7464	0.08	0.01371	0.02993	0.64839
	LP(a)	2.6541	0.266	-0.26798	0.43845	0.65074
IVW: inverse-variance weighted, SE: standard error, Apo: apolipoprotein, HDL-C: high-density lipoprotein cholesterol, LDL-C: low-density lipoprotein cholesterol,TG: triglycerides, TC: total cholesterol, lipoprotein A (Lp(a)), *: p < 0.05.
Supplementary Table 4. Multivariable MR estimates for ApoB, LDL-C, TG, TC, and LP(a).
Outcome	Method	SNP N	Exposure	BETA	SE	p-value
Sepsis	IVW	131	ApoB	-0.001	0.155	0.989
			LDL	0.202	0.159	0.203
			TG	0.044	0.06	0.458
			TC	-0.249	0.098	0.011 *
			LP(a)	0.185	0.099	0.061
	MR-Egger	131	ApoB	-0.001	0.157	0.933
			LDL	0.203	0.161	0.207
			TG	0.045	0.061	0.464
			TC	-0.249	0.099	0.012 *
			LP(a)	0.188	0.103	0.067
	MR-Lasso	131	ApoB	-0.002	0.157	0.99
			LDL	0.203	0.16	0.206
			TG	0.045	0.061	0.461
			TC	-0.25	0.099	0.012 *
			LP(a)	0.186	0.1	0.064
SNP N = number of single nucleotide polymorphisms, Apo: apolipoprotein, LDL = low-density lipoprotein, TG = triglycerides, TC: total cholesterol, lipoprotein A (Lp(a)), BETA: beta-coefficient (in standard deviation units), SE: standard error, *: p < 0.05.
Supplementary Table 5. Q test, MR-Egger intercept and MR-PRESSO result in MVMR for sepsis in Model 1.
outcome	Q test		MR-PRESSO		MR-Egger
	Q-statistic	Q_p	RSSobs	P	intercept	SE	P
sepsis	61.1889	0.4691	73.295	0.676	0.0001	0.002	0.917
SE: standard error
Supplementary Table 6. Multivariable MR estimates for ApoA-I and HDL-C.
Outcome	Method	SNP N	Exposure	beta	Se	p
sepsis	IVW	564	ApoAI	-0.25	0.123	0.041*
			HDL	0.156	0.117	0.182
	MR-Egger	564	ApoAI	-0.187	0.125	0.135
			HDL	0.194	0.117	0.098
	MR-Lasso	564	ApoAI	-0.246	0.118	0.037*
			HDL	0.15	0.112	0.18
SNP N = number of single nucleotide polymorphisms, HDL = high-density lipoprotein, Apo: apolipoprotein, BETA: beta-coefficient (in standard deviation units), SE: standard error, *: p < 0.05.
Supplementary Table 7. Q test, MR-Egger intercept and MR-PRESSO result in MVMR for sepsis in Model 2.
outcome	Q test		MR-PRESSO		MR-Egger
	Q-statistic	Q_p	RSSobs	P	intercept	SE	P
sepsis	368.94	0.11	381.22	0.076	-0.004	0.001	0.12
SE: standard error
Supplementary Table8. Characteristics of lipid-lowering genetics variants in target genes
Gene region	SNP	CHR	effect_allele.exposure	other_allele.exposure	effect_allele.outcome	other_allele.outcome	EAF	BETA	SE	P-value
PCSK9	rs10493176	1	G	T	G	T	0.0757973	0.0588429	1.20542	1.36399e-08
	rs11591147	1	T	G	T	G	0.017452	-0.141733	0.356068	3.08035e-62
	rs11810371	1	A	G	A	G	0.0437499	-1.51996	1.21901	3.63999e-08
	rs2479409	1	A	G	A	G	0.651418	1.15292	0.75671	9.59401e-18
	rs2479410	1	A	G	A	G	0.355026	0.601554	0.864098	5.34811e-14
	rs2483205	1	T	C	T	C	0.438474	-1.10977	1.19365	2.56502e-08
	rs3001844	1	C	T	C	T	0.470889	0.246547	1.03788	2.21299e-10
	rs4927191	1	C	T	C	T	0.272583	0.510639	0.585542	9.54333e-27
	rs530804537	1	A	G	A	G	0.0113486	0.705763	0.825769	1.31492e-14
	rs67171713	1	C	T	C	T	0.0387095	0.641479	1.18957	8.31802e-09
	rs693668	1	A	G	A	G	0.64854	-1.5594	0.685951	7.69839e-22
	rs72909541	1	T	C	T	C	0.0461229	1.97606	1.32999	4.49097e-08
NPC1L1	rs2073547	7	G	A	G	A	0.183971	-0.281227	0.353445	1.92309e-21
	rs217386	7	A	G	A	G	0.425218	-0.415088	0.372642	1.20393e-19
	rs7791240	7	C	T	C	T	0.0916276	-0.420089	0.545075	1.83802e-10
LDLR	rs1010679	19	C	T	C	T	0.217364	0.273088	0.16065	3.51075e-54
	rs12983316	19	G	A	G	A	0.160524	-0.337276	0.354817	7.44389e-22
	rs36005514	19	A	G	A	G	0.0712912	0.364585	0.415088	7.06106e-10
	rs3786721	19	C	T	C	T	0.557718	0.0636639	0.287897	2.89001e-31
	rs3786722	19	A	C	A	C	0.253729	0.334243	0.203988	5.52077e-63
	rs379309	19	T	C	T	C	0.501618	-0.0642722	0.427307	1.39091e-13
	rs5742911	19	G	A	G	A	0.307563	0.111588	0.240785	4.82948e-24
	rs6511720	19	T	G	T	G	0.118813	0.130755	0.0937574	1e-200
	rs6511727	19	G	T	G	T	0.592311	-0.620541	0.514489	1.84417e-11
	rs688	19	T	C	T	C	0.451836	-0.095818	0.249478	1.01088e-43
	rs7188	19	C	A	C	A	0.328531	0.0970163	0.273345	9.38858e-31
	rs73015030	19	A	G	A	G	0.0362478	0.131229	0.23572	2.61577e-22
	rs892114	19	G	A	G	A	0.790747	0.170914	0.466586	7.62957e-13
HMGCR	rs10038095	5	T	A	T	A	0.374814	0.308469	0.200969	4.23058e-32
	rs10038723	5	T	C	T	C	0.210479	0.208749	0.263551	1.70294e-39
	rs10041470	5	C	G	C	G	0.125131	0.34802	0.414676	6.16297e-09
	rs10045497	5	A	C	A	C	0.374116	0.285685	0.180538	2.31526e-44
	rs10056811	5	A	G	A	G	0.337673	0.319618	0.196865	3.58014e-69
	rs10062361	5	T	C	T	C	0.212638	0.459872	0.235462	5.4063e-52
	rs10064936	5	A	C	A	C	0.228256	0.271543	0.458098	1.78299e-09
	rs10066707	5	A	G	A	G	0.36973	0.33566	0.279684	2.97303e-19
	rs10067900	5	C	T	C	T	0.124825	0.293602	0.328838	4.98999e-28
	rs10070207	5	T	G	T	G	0.209803	0.161257	0.333406	1.10408e-24
	rs10075139	5	C	T	C	T	0.210504	0.209755	0.265673	5.2808e-39
	rs10076819	5	C	T	C	T	0.124893	0.279917	0.312514	9.88098e-17
	rs10434644	5	G	A	G	A	0.233827	0.120281	0.291915	4.69029e-17
	rs10474433	5	C	T	C	T	0.341361	0.30663	0.191399	5.95388e-38
	rs10474434	5	T	G	T	G	0.225701	0.318294	0.255893	4.11339e-22
	rs10474436	5	G	A	G	A	0.23378	0.123334	0.293002	5.57571e-13
	rs10515195	5	C	G	C	G	0.0853595	0.0984991	0.537233	3.80496e-09
	rs10515197	5	T	C	T	C	0.147648	0.273359	0.449036	6.84227e-16
	rs10515198	5	A	G	A	G	0.0941281	0.7049	0.383359	5.98963e-22
	rs11742194	5	T	C	T	C	0.0941021	0.719534	0.386554	8.12643e-22
	rs11743717	5	T	C	T	C	0.0935587	0.726679	0.395115	1.37401e-10
	rs11749783	5	C	T	C	T	0.375347	0.28167	0.190873	4.41876e-76
	rs11957260	5	T	C	T	C	0.419133	0.0936668	0.206501	1.06194e-65
	rs12173076	5	G	T	G	T	0.112306	0.190905	0.324245	2.33024e-27
	rs12234032	5	T	C	T	C	0.210364	0.201461	0.275545	2.53279e-18
	rs12654264	5	T	A	T	A	0.374868	0.298261	0.201263	3.89314e-70
	rs12659791	5	C	T	C	T	0.144299	0.198156	0.440882	1.422e-18
	rs12916	5	C	T	C	T	0.400545	0.262644	0.186318	7.79112e-78
	rs13354746	5	T	C	T	C	0.223091	0.452941	0.231226	2.18776e-53
	rs13358429	5	A	G	A	G	0.341708	0.319101	0.197839	5.8023e-70
	rs1423527	5	A	C	A	C	0.397735	0.158745	0.196354	1.32984e-72
	rs1551894	5	A	G	A	G	0.212276	0.439233	0.235977	4.16582e-48
	rs16872526	5	G	T	G	T	0.0854682	0.0843956	0.58844	2.35603e-08
	rs16872536	5	T	G	T	G	0.0853934	0.0770969	0.567711	9.54004e-09
	rs16872556	5	A	G	A	G	0.0853588	0.106891	0.578785	1.287e-08
	rs17238330	5	G	A	G	A	0.0941089	0.904399	0.495041	2.53501e-08
	rs17238484	5	T	G	T	G	0.226029	0.308032	0.254951	1.3499e-21
	rs17244848	5	C	T	C	T	0.097808	0.801862	0.415395	1.06699e-09
	rs17562686	5	T	C	T	C	0.0934897	0.696573	0.393526	1.09295e-11
	rs17648288	5	G	C	G	C	0.0933142	0.712968	0.405118	4.60151e-20
	rs17671591	5	T	C	T	C	0.341358	0.314435	0.197801	6.7733e-70
	rs185707939	5	C	A	C	A	0.0177213	0.0849593	0.922103	1.60398e-15
	rs2006760	5	G	C	G	C	0.205456	-0.125397	0.314931	1.66802e-13
	rs2052515	5	A	G	A	G	0.212857	0.423149	0.23677	1.00392e-51
	rs2112653	5	C	T	C	T	0.430766	0.0728952	0.233592	1.2471e-26
	rs2126736	5	G	A	G	A	0.411626	0.0607885	0.211774	2.61577e-61
	rs2303152	5	A	G	A	G	0.101438	0.344887	0.52431	1.04299e-09
	rs2335418	5	A	G	A	G	0.420644	0.096504	0.207479	8.58223e-65
	rs2878417	5	A	G	A	G	0.396202	0.162395	0.194305	5.85194e-74
	rs2878418	5	A	C	A	C	0.226137	0.310995	0.255351	2.939e-22
	rs3733907	5	C	G	C	G	0.148283	0.299075	0.414018	7.72325e-20
	rs3761738	5	T	C	T	C	0.0941088	0.675791	0.369887	5.01649e-13
	rs3761739	5	T	C	T	C	0.149129	0.245758	0.411221	7.16143e-20
	rs3761740	5	A	C	A	C	0.0941093	0.708489	0.387347	2.56803e-12
	rs3761742	5	A	G	A	G	0.210661	0.20722	0.262603	1.35988e-39
	rs3761743	5	G	A	G	A	0.233675	0.0822101	0.294651	8.10588e-32
	rs3804231	5	A	G	A	G	0.124761	0.327628	0.31565	1.88408e-29
	rs3843480	5	C	T	C	T	0.375296	0.271987	0.183318	4.39643e-60
	rs3843481	5	T	A	T	A	0.375056	0.311133	0.202654	7.52142e-65
	rs3846662	5	G	A	G	A	0.424227	0.204624	0.195629	2.23718e-69
	rs3846663	5	T	C	T	C	0.37456	0.298918	0.191488	1.13397e-75
	rs3846665	5	A	C	A	C	0.210433	0.183855	0.261877	1.00902e-39
	rs3857388	5	C	T	C	T	0.114767	-0.0687941	0.499475	2.2009e-11
	rs3895886	5	T	C	T	C	0.11477	-0.0669064	0.500655	1.02301e-10
	rs3931914	5	C	G	C	G	0.225899	0.330825	0.260848	1.69707e-39
	rs4385188	5	G	A	G	A	0.233793	0.124831	0.296296	1.09698e-29
	rs4703670	5	C	T	C	T	0.210785	0.215179	0.266491	4.54151e-39
	rs4704197	5	T	C	T	C	0.364153	0.403217	0.298172	2.23409e-18
	rs4704200	5	T	G	T	G	0.409745	0.0498803	0.211385	1.29808e-61
	rs4704219	5	T	C	T	C	0.38278	0.171896	0.212777	2.7441e-63
	rs4704220	5	A	G	A	G	0.382851	0.173495	0.215402	5.13098e-62
	rs5909	5	A	G	A	G	0.0940903	0.689491	0.372071	4.92606e-13
	rs6453131	5	G	T	G	T	0.374589	0.308935	0.202736	4.4617e-35
	rs6453133	5	G	A	G	A	0.288437	-0.117521	0.296944	1.08094e-32
	rs6453134	5	A	G	A	G	0.233926	0.0971623	0.313343	3.53509e-20
	rs6866661	5	G	A	G	A	0.364214	0.403557	0.298877	2.63572e-18
	rs6871667	5	A	G	A	G	0.402656	0.221726	0.203119	1.2841e-68
	rs6872314	5	C	A	C	A	0.233963	0.104397	0.298446	2.01512e-29
	rs6874781	5	T	A	T	A	0.210737	0.27501	0.327026	1.47401e-11
	rs6878990	5	C	T	C	T	0.38262	0.154324	0.213428	5.83042e-63
	rs6892023	5	T	G	T	G	0.419169	0.0952807	0.20804	5.91289e-23
	rs6895057	5	A	G	A	G	0.245032	0.261598	0.325847	4.69894e-14
	rs698912	5	C	T	C	T	0.210607	0.188379	0.263072	1.38197e-39
	rs72633962	5	C	T	C	T	0.126493	0.457908	0.336152	3.32736e-15
	rs72633965	5	C	T	C	T	0.124591	0.265488	0.312881	8.12831e-17
	rs72633967	5	C	A	C	A	0.124595	0.253033	0.307211	4.46067e-17
	rs72633968	5	G	A	G	A	0.112608	0.202222	0.329355	5.14162e-15
	rs72633969	5	A	G	A	G	0.124855	0.271988	0.311592	7.36546e-17
	rs7356637	5	C	T	C	T	0.233872	0.0842415	0.296795	3.67029e-16
	rs75673664	5	T	C	T	C	0.124697	0.272278	0.311326	7.25103e-17
	rs76478815	5	T	C	T	C	0.12475	0.27722	0.31126	6.25173e-17
	rs7700468	5	C	T	C	T	0.23432	0.090314	0.295582	2.61577e-31
	rs7701925	5	A	G	A	G	0.226171	0.310772	0.256563	7.69485e-24
	rs7703051	5	A	C	A	C	0.375393	0.280728	0.190061	1.39991e-77
	rs7711235	5	G	A	G	A	0.230325	0.290211	0.424035	4.99701e-10
	rs7722186	5	A	G	A	G	0.41138	0.066729	0.221889	1.63117e-29
	rs7733436	5	T	C	T	C	0.38278	0.185053	0.229063	6.16169e-25
	rs77385263	5	A	T	A	T	0.124396	0.291459	0.359768	7.03396e-13
	rs78109779	5	G	A	G	A	0.0950238	0.839854	0.407528	5.56007e-10
	rs78979878	5	T	G	T	G	0.12457	0.256921	0.308642	4.6957e-17
	rs79058517	5	A	T	A	T	0.0941333	0.847047	0.432412	6.96194e-09
	rs80037857	5	A	G	A	G	0.087959	0.456215	0.399429	2.117e-10
	rs918623	5	G	T	G	T	0.223091	0.48425	0.247209	5.81433e-49
	rs9293652	5	C	T	C	T	0.124814	0.282813	0.315526	3.13834e-29
	rs9942407	5	A	G	A	G	0.371066	0.357706	0.282828	3.1268e-19
APOB	rs10164442	2	G	A	G	A	0.318441	-0.275541	0.502804	7.78395e-13
	rs10198175	2	G	A	G	A	0.891019	0.016668	0.283091	1.44911e-32
	rs12691202	2	T	C	T	C	0.0390607	-0.0689433	0.357212	8.22243e-19
	rs12720796	2	C	A	C	A	0.0197172	0.00595867	0.529032	1.68e-10
	rs12720842	2	C	T	C	T	0.0364801	0.055901	0.35875	1.87715e-15
	rs13392272	2	T	C	T	C	0.502865	-0.0296448	0.153587	1.45881e-118
	rs1367117	2	A	G	A	G	0.335122	0.10945	0.11953	9.48418e-183
	rs17398765	2	G	A	G	A	0.0747365	-0.145432	0.283376	3.53671e-32
	rs1801701	2	T	C	T	C	0.098786	0.132303	0.351177	2.30197e-21
	rs3791981	2	G	A	G	A	0.0838205	0.0624328	0.258789	2.03376e-41
	rs4128553	2	T	C	T	C	0.119541	-0.183902	0.317485	2.29985e-24
	rs4665788	2	C	T	C	T	0.715862	0.114647	0.222886	1.11712e-52
	rs515135	2	C	T	C	T	0.819419	0.0141775	0.124753	1.08893e-178
	rs531593	2	G	A	G	A	0.0655392	-0.167452	0.396988	7.03396e-18
	rs6413458	2	A	G	A	G	0.0188209	-0.381089	0.524997	2.18801e-10
	rs6547409	2	T	C	T	C	0.0513699	-0.190153	0.249739	8.19408e-45
	rs6725189	2	T	G	T	G	0.198547	-0.00644829	0.277351	5.62859e-40
	rs6754295	2	G	T	G	T	0.227867	-0.203947	0.253879	1.63983e-47
	rs6756743	2	T	C	T	C	0.0472894	0.794344	0.573561	4.96798e-09
	rs7567653	2	A	G	A	G	0.0454869	0.0612808	0.280405	3.36822e-26
ABCG8	rs10208987	2	G	T	G	T	0.077684	0.624282	0.50713	2.35885e-12
	rs1025447	2	C	T	C	T	0.166832	0.598043	0.429902	3.78181e-16
	rs17424122	2	A	T	A	T	0.0619338	0.0169264	0.439611	5.40256e-12
	rs4148177	2	A	G	A	G	0.448104	0.388099	0.369458	1.15213e-11
	rs4148218	2	A	G	A	G	0.183758	-0.281349	0.390964	6.75927e-21
	rs4953023	2	A	G	A	G	0.0631285	-0.240599	0.209304	1.72584e-66
	rs6544713	2	C	T	C	T	0.676848	-0.0130258	0.177315	4.84284e-83
ABCG5	rs10208987	2	G	T	G	T	0.077684	0.624282	0.50713	2.35885e-12
	rs1025447	2	C	T	C	T	0.166832	0.598043	0.429902	3.78181e-16
	rs17424122	2	A	T	A	T	0.0619338	0.0169264	0.439611	5.40256e-12
	rs4148177	2	A	G	A	G	0.448104	0.388099	0.369458	1.15213e-11
	rs4148218	2	A	G	A	G	0.183758	-0.281349	0.390964	6.75927e-21
	rs4953023	2	A	G	A	G	0.0631285	-0.240599	0.209304	1.72584e-66
	rs6544713	2	C	T	C	T	0.676848	-0.0130258	0.177315	4.84284e-83
ANGPTL3	rs1168032	1	G	A	G	A	0.645163	-0.414518	0.205022	1.48594e-80
	rs12039115	1	T	C	T	C	0.132593	-0.270355	0.418779	6.53431e-21
	rs4587594	1	A	G	A	G	0.350972	-0.406196	0.202189	3.50268e-82
	rs67537755	1	A	G	A	G	0.267868	-0.355461	0.394667	5.96307e-09
APOC3	rs12294259	11	T	C	T	C	0.0647858	-0.0879616	0.12413	1.79061e-200
	rs1263167	11	G	A	G	A	0.193195	0.110069	0.405125	5.59242e-17
	rs180326	11	T	G	T	G	0.649914	-0.047723	0.167318	6.26614e-108
	rs2187126	11	G	A	G	A	0.0548268	0.554274	0.542048	2.90269e-15
	rs533556	11	C	A	C	A	0.642881	0.219067	0.234475	1.61102e-59
	rs61905084	11	C	T	C	T	0.180786	0.0179677	0.308917	2.548e-20
	rs6589574	11	G	A	G	A	0.915457	0.0991216	0.187717	3.02691e-113
	rs7943309	11	A	G	A	G	0.0331656	0.643982	0.619603	1.15505e-11
	rs888246	11	T	C	T	C	0.10779	-0.157081	0.306083	8.98669e-31
LPL	rs10102717	8	T	C	T	C	0.392739	-0.0120924	0.440594	9.66273e-20
	rs10103634	8	A	G	A	G	0.321472	-0.173085	0.277004	8.0891e-46
	rs117604010	8	A	G	A	G	0.0171647	-0.057992	0.377082	3.11172e-15
	rs117910839	8	A	T	A	T	0.0314226	-0.473957	0.285873	7.07131e-20
	rs11986182	8	T	A	T	A	0.170036	0.0827803	0.270949	1.42988e-24
	rs11986942	8	G	C	G	C	0.303585	-0.184629	0.148821	3.16957e-142
	rs12678919	8	G	A	G	A	0.0973872	-0.141579	0.132589	1.8197e-199
	rs2410622	8	C	T	C	T	0.839129	-0.258207	0.344804	1.2031e-26
	rs283	8	T	C	T	C	0.199308	-0.371143	0.460119	1.70412e-16
	rs285	8	T	C	T	C	0.470429	-0.0322389	0.250037	4.80065e-56
	rs301	8	C	T	C	T	0.235554	-0.171398	0.144922	1.86209e-167
	rs312	8	C	G	C	G	0.123803	-0.310317	0.511412	4.9272e-17
	rs3289	8	C	T	C	T	0.0275498	-0.029093	0.283144	3.67113e-33
	rs3779788	8	T	C	T	C	0.144426	-0.305715	0.208933	4.65801e-76
	rs3898938	8	T	C	T	C	0.481848	0.0841697	0.551258	1.21899e-12
	rs4557718	8	C	T	C	T	0.131955	-0.107166	0.342209	3.26437e-24
	rs4599828	8	C	T	C	T	0.534952	0.061512	0.56373	1.59001e-11
	rs4922119	8	T	C	T	C	0.435486	-0.0300285	0.191232	1.66994e-95
	rs6586872	8	G	A	G	A	0.756225	-0.00325575	0.467224	4.08602e-19
	rs6998248	8	T	C	T	C	0.875224	-0.674909	0.435693	6.74497e-10
	rs7003579	8	C	T	C	T	0.79659	-0.245462	0.659933	4.71596e-10
	rs7005359	8	G	A	G	A	0.187784	-0.00657508	0.216972	1.86209e-57
	rs7016529	8	C	T	C	T	0.0179334	-0.207972	0.26421	3.57026e-35
	rs7844579	8	C	T	C	T	0.536518	6.81805e-05	0.625805	2.99799e-10
	rs9644636	8	G	T	G	T	0.278295	-0.618959	0.365253	2.02023e-27
Supplementary Table 9. Association of genetically lipid-lowering drug targets with risk of sepsis.
Drug Target	Methods	SNP	OR (95% CI)	P value
PCSK9	MR Egger	12	1.033(0.440-2.424)	0.94
	Weighted median	12	1.019(0.558-1.860)	0.95
	Inverse variance weighted	12	1.044(0.644-1.694)	0.859
	Simple mode	12	1.664(0.614-4.512)	0.337
	Weighted mode	12	1.016(0.502-2.055)	0.964
NPC1L1	MR Egger	3	1.095(0.033-35.852)	0.967
	Weighted median	3	0.688(0.413-1.144)	0.149
	Inverse variance weighted	3	0.698(0.443-1.101)	0.122
	Simple mode	3	0.658(0.366-1.184)	0.297
	Weighted mode	3	0.659(0.350-1.242)	0.326
LDLR	MR Egger	13	1.265(1.027-1.557)	0.048*
	Weighted median	13	1.139(0.974-1.332)	0.101
	Inverse variance weighted	13	1.136(1.010-1.276)	0.032*
	Simple mode	13	1.141(0.910-1.429)	0.273
	Weighted mode	13	1.156(0.982-1.362)	0.106
HMGCR	MR Egger	105	1.409(1.010-1.965)	0.045*
	Weighted median	105	1.312(1.228-1.402)	6.12E-16*
	Inverse variance weighted	105	1.300(1.235-1.369)	1.38E-23*
	Simple mode	105	1.331(1.139-1.554)	0.0004*
	Weighted mode	105	1.334(1.163-1.530)	7.32E-05*
APOB	MR Egger	20	1.081(0.798-1.466)	0.618
	Weighted median	20	1.014(0.882-1.167)	0.837
	Inverse variance weighted	20	1.004(0.904-1.115)	0.936
	Simple mode	20	1.032(0.843-1.263)	0.76
	Weighted mode	20	1.042(0.884-1.229)	0.625
ABCG5/ABCG8	MR Egger	7	0.651(0.384-1.104)	0.172
	Weighted median	7	0.955(0.732-1.246)	0.736
	Inverse variance weighted	7	1.010(0.809-1.261)	0.928
	Simple mode	7	0.904(0.565-1.447)	0.69
	Weighted mode	7	0.904(0.660-1.238)	0.554
LPL	MR Egger	25	0.839(0.690-0.021)	0.094
	Weighted median	25	0.852(0.743-0.978)	0.022
	Inverse variance weighted	25	0.854(0.771-0.946)	0.002*
	Simple mode	25	0.956(0.778-1.175)	0.678
	Weighted mode	25	0.864(0.740-1.008)	0.076
APOC3	MR Egger	9	0.870(0.638-1.186)	0.409
	Weighted median	9	0.950(0.793-1.140)	0.586
	Inverse variance weighted	9	1.011(0.874-1.170)	0.873
	Simple mode	9	1.016(0.792-1.303)	0.901
	Weighted mode	9	0.959(0.783-1.174)	0.696
ANGPTL3	MR Egger	4	0.592(0.197-1.779)	0.449
	Weighted median	4	0.664(0.501-0.881)	0.004*
	Inverse variance weighted	4	0.676(0.525-0.870)	0.002*
	Simple mode	4	0.667(0.458-0.972)	0.126
	Weighted mode	4	0.664(0.482-0.914)	0.087
SNP, single-nucleotide polymorphisms; OR, odds ratio; CI, confidence interval; HMGCR, HMG-CoA reductase; NPC1L1, Niemann-Pick C1-like protein 1; PCSK9, proprotein convertase subtilisin/kexin type 9; APOB, Apolipoprotein B-100; ABCG5, ATP Binding Cassette Subfamily G Member 5; ABCG8, ATP Binding Cassette Subfamily G Member 8; LDLR, LDL Receptor; ANGPTL3, angiopoietin-like 3; APOC3, Apolipoprotein …
